# Supplementary material for: Metabolomic and transcriptomic analyses highlight metabolic regulatory networks of Salvia miltiorrhiza in response to replant disease
Source: BMC Plant Biol. 2024 Jun 18;24:575. doi: 10.1186/s12870-024-05291-2 (PMC11184839; doi:10.1186/s12870-024-05291-2)
Supplement: Supplementary file 2 — Supplementary Material 2 [file 12870_2024_5291_MOESM2_ESM.xlsx]

## Sheet: Table S1
Table S1 The metabolome result. The metabolite names marked with an asterisk in column H indicate that their Q1/Q3 and retention times are the same and cannot be distinguished. Therefore, we listed all possibilities that were mapped to the database.
ID	Index	Q1 (Da)	Q3 (Da)	Molecular weight (Da)	Formula	Ionization model	Compounds	Class I	Class II	N1	N2	N3	R1	R2	R3	QC01	QC02	QC03	VIP	P-value	Fold_Change	Log2FC	Type
SmM1	Lmhp008742	542.32	184.07	541.317	C28H48NO7P	[M+H]+	LysoPC 20:5	Lipids	LPC	39086.9	53998.6	20719.8	433770	2609.13	5813.48	115686	116190	116152	0.35335	0.524683	3.88552	1.95811	insig
SmM2	pmb0484	104.11	60.08	104.107	C5H14NO+	[M]+	Choline	Alkaloids	Alkaloids	1.66241e+07	1.9764e+07	2.27812e+07	1.65419e+07	1.47475e+07	2.22716e+07	1.96683e+07	1.95702e+07	1.96067e+07	0.636064	0.553847	0.905214	-0.143669	insig
SmM3	Cmpp007319	261.11	189.06	260.105	C15H16O4	[M+H]+	7-Methoxy-5-Prenyloxycoumarin	Lignans and Coumarins	Coumarins	91535.8	79846.2	113632	127437	75290.6	46956.3	89614.3	90080.9	89423.1	0.592961	0.67977	0.876041	-0.19093	insig
SmM4	mws1212	209.08	177.05	208.074	C11H12O4	[M+H]+	Ferulic acid methyl ester	Phenolic acids	Phenolic acids	97112	133256	93727.5	95681.7	135983	118229	111485	110832	110695	0.480019	0.643612	1.0796	0.110496	insig
SmM5	Zmhn001358	299.08	137.02	300.084	C13H16O8	[M-H]-	4-O-Glucosyl-4-hydroxybenzoic acid*	Phenolic acids	Phenolic acids	2.18891e+06	1.34008e+06	2.39195e+06	3.39542e+06	2.87577e+06	4.41414e+06	2.50933e+06	2.4947e+06	2.48974e+06	1.51416	0.0516531	1.80467	0.851733	insig
SmM6	MWS20169	269.05	254.02	270.053	C15H10O5	[M-H]-	2,5-dihydroxy-1-methoxy-anthraquinone	Quinones	Anthraquinone	15474.4	33407.3	20920.5	53235.8	62798.2	8565.15	45841.1	45475.6	45570.9	0.444326	0.391018	1.78503	0.835948	insig
SmM7	MWSmce686	197.05	135.04	198.053	C9H10O5	[M-H]-	Danshensu; Salvianic Acid A	Phenolic acids	Phenolic acids	2.29667e+07	2.05218e+07	2.25287e+07	3.00462e+07	2.4142e+07	3.0385e+07	3.72842e+07	3.706e+07	3.7461e+07	1.55234	0.0784941	1.28108	0.357361	insig
SmM8	mws0057	451.12	289.07	450.116	C21H22O11	[M+H]+	Eriodictyol-7-O-glucoside	Flavonoids	Flavanones	17357.2	26088	18875.8	14914.8	20435.6	26653.6	21969	21731.2	21844.5	0.0801412	0.981751	0.994912	-0.00735948	insig
SmM9	pmn001700	455.35	455.35	456.36	C30H48O3	[M-H]-	24,30-Dihydroxy-12(13)-ene-lupeol	Terpenoids	Triterpene	7.35245e+06	3.87922e+06	2.64653e+06	6.27138e+06	4.85961e+06	4.27162e+06	5.1078e+06	5.05383e+06	5.09507e+06	0.535309	0.7638	1.10984	0.150354	insig
SmM10	MW0112142	511.16	229.07	488.174	C18H32O15	[M+Na]+	2'-Fucosyl-D-lactose	Others	Saccharides	3.56685e+06	4.61216e+06	3.60939e+06	1.81067e+06	7.49839e+06	2.93886e+06	4.13741e+06	4.09031e+06	4.10718e+06	0.288076	0.938482	1.03898	0.0551701	insig
SmM11	pma2987	142.1	124.09	141.09	C6H11N3O	[M+H]+	Histidinol	Alkaloids	Alkaloids	3.35866e+07	3.30677e+07	3.28404e+07	2.74516e+07	3.42207e+07	3.02738e+07	3.15754e+07	3.1361e+07	3.17481e+07	1.01948	0.328057	0.92413	-0.113832	insig
SmM12	Wasn003817	361.15	199.1	362.158	C16H26O9	[M-H]-	Glucosyl 5,8-dihydroxy-2,6-dimethylocta-2,6-dienoic acid	Others	Others	53350.8	66714.2	48501.1	77580.4	90237.8	110776	59476.2	59798.9	59056.9	1.64125	0.0424134	1.65273	0.724851	insig
SmM13	MEDP2111	313.1	225.12	314.115	C18H18O5	[M-H]-	2'-Hydroxy-4,4',6'-trimethoxychalcone	Flavonoids	Chalcones	283129	323143	492899	686881	253350	188283	344035	341187	345836	0.236204	0.957965	1.0267	0.0380088	insig
SmM14	Cmmn012850	301.22	205.12	302.225	C20H30O2	[M-H]-	Communic Acid	Terpenoids	Ditepenoids	442612	299903	680542	795997	1.09096e+06	407708	600895	594140	592686	0.970676	0.286581	1.61249	0.689291	insig
SmM15	MW0137011	341.1	281.08	282.089	C17H14O4	[M+CH3COO]-	7-Hydroxy-3-(4-methoxyphenyl)-4-methylcoumarin	Lignans and Coumarins	Coumarins	196710	340771	296967	377716	92323	118019	206957	209962	207615	0.92401	0.477339	0.704727	-0.504864	insig
SmM16	Zmcn003729	535.18	373.13	536.189	C26H32O12	[M-H]-	1-Hydroxypinoresinol-4'-O-Glucoside	Lignans and Coumarins	Lignans	211998	101333	398018	96574.3	269332	49256.3	263342	262364	259487	0.845694	0.420823	0.583627	-0.776881	insig
SmM17	MW0129528	255.1	227.11	256.11	C16H16O3	[M-H]-	1-(2-Hydroxy-4-methoxyphenyl)-3-phenylpropan-1-one	Others	Ketone compounds	594582	549495	535538	652890	345957	192858	455957	462757	457769	1.0223	0.351966	0.709511	-0.495103	insig
SmM18	Cmmn012997	301.22	301.22	302.225	C20H30O2	[M-H]-	Abietic acid	Terpenoids	Ditepenoids	2.23301e+07	1.85087e+07	2.79254e+07	3.09959e+07	2.60723e+07	9.75471e+06	2.32233e+07	2.30779e+07	2.28638e+07	0.308803	0.932543	0.971767	-0.0413172	insig
SmM19	pme3033	104.07	58.07	103.063	C4H9NO2	[M+H]+	N,N-Dimethylglycine	Amino acids and derivatives	Amino acids and derivatives	1.90877e+06	2.03338e+06	2.17777e+06	1.74398e+06	1.35303e+06	2.27329e+06	1.98408e+06	2.01347e+06	2.01069e+06	0.83664	0.451216	0.877511	-0.188511	insig
SmM20	MW0144702	556.31	341.07	555.281	C27H37N7O6	[M+H]+	Ala-Phe-Tyr-Arg	Amino acids and derivatives	Amino acids and derivatives	2.41025e+07	2.23408e+07	2.62528e+07	3.08407e+07	3.12197e+07	3.24283e+07	2.72015e+07	2.72358e+07	2.76195e+07	1.75436	0.0129795	1.29978	0.378263	insig
SmM21	pmn001687	295.05	163.04	296.053	C13H12O8	[M-H]-	Cis-Coutaric acid	Phenolic acids	Phenolic acids	644392	1.31489e+06	336002	1.09882e+06	989089	2.08295e+06	1.04953e+06	1.06752e+06	1.0628e+06	1.14042	0.241184	1.81714	0.861669	insig
SmM22	Qmxn081809	361.24	301.22	362.246	C22H34O4	[M-H]-	Minheryin C	Terpenoids	Ditepenoids	2.47831e+06	1.38301e+06	550234	2.46288e+06	1.968e+06	395734	1.78054e+06	1.80923e+06	1.78245e+06	0.0268085	0.876775	1.09408	0.129722	insig
SmM23	pmf0470	132.07	86.06	131.058	C5H9NO3	[M+H]+	cis-4-Hydroxy-D-proline	Amino acids and derivatives	Amino acids and derivatives	6.03771e+06	7.60279e+06	3.14484e+06	1.26613e+07	1.33209e+07	5.04226e+07	1.76532e+07	1.7971e+07	1.78395e+07	1.48958	0.251447	4.55188	2.18646	up
SmM24	MWSHC2067	139.04	65.04	138.032	C7H6O3	[M+H]+	Protocatechualdehyde	Phenolic acids	Phenolic acids	1.04408e+07	1.29185e+07	1.31466e+07	1.45669e+07	2.16023e+07	1.88002e+07	1.53924e+07	1.51902e+07	1.54538e+07	1.54488	0.0784145	1.50577	0.590497	insig
SmM25	Lmdn006811	455.35	455.35	456.36	C30H48O3	[M-H]-	3,24-Dihydroxyolean-12-en-22-one	Terpenoids	Triterpene	1.03645e+07	5.6631e+06	3.54903e+06	8.99095e+06	7.16825e+06	5.83838e+06	6.77698e+06	6.69324e+06	6.81482e+06	0.552199	0.741097	1.12367	0.168214	insig
SmM26	Lmqn008288	299.26	299.26	300.266	C18H36O3	[M-H]-	3-Hydroxyoctadecanoic Acid	Lipids	Free fatty acids	2.31011e+07	3.96864e+07	5.52924e+07	3.23502e+07	4.54183e+07	1.51489e+07	3.92385e+07	3.99418e+07	3.94195e+07	0.599798	0.547448	0.786903	-0.345742	insig
SmM27	Wbmn011269	377.23	295.23	378.241	C22H34O5	[M-H]-	Vitexilactone	Terpenoids	Ditepenoids	28499.1	34371.4	31844.2	67319	37567.2	38751.5	39111	39730.6	39090.3	1.30833	0.23324	1.51653	0.600774	insig
SmM28	mws0192	117.02	73.03	118.027	C4H6O4	[M-H]-	Succinic acid	Organic acids	Organic acids	7.67989e+07	6.07445e+07	7.56021e+07	8.26016e+07	7.45504e+07	6.99586e+07	8.18702e+07	8.03971e+07	8.17945e+07	0.652337	0.50807	1.06552	0.0915566	insig
SmM29	Zbsp003876	169.05	123.05	168.042	C8H8O4	[M+H]+	2,6-Dimethoxy-1,4-benzoquinone	Quinones	Quinones	1.1724e+07	9.3376e+06	1.35703e+07	1.41382e+07	6.68729e+06	7.28999e+06	9.88892e+06	9.73517e+06	9.92827e+06	0.83072	0.478072	0.811838	-0.300736	insig
SmM30	HJAP067	453.34	435.33	452.329	C30H44O3	[M+H]+	3-Oxolanosta-7,9(11),24-trien-26-oic acid (Ganoderic Acid SZ)	Terpenoids	Triterpene	78069.8	33332.5	44349.8	50806.3	43286.4	53552.5	51767.1	52673.1	52771.1	0.0318575	0.861348	0.94795	-0.0771172	insig
SmM31	Zmyn005384	299.26	253.26	300.266	C18H36O3	[M-H]-	2R-Hydroxyoctadecanoic Acid	Lipids	Free fatty acids	45704.3	56499.4	55845.6	68752.3	48387.6	31832.5	30420.3	30273.1	29801.8	0.402306	0.808923	0.942569	-0.0853294	insig
SmM32	Smfn005029	717.14	357.06	718.153	C36H30O16	[M-H]-	clinopodic acid I	Phenolic acids	Phenolic acids	1.44777e+06	1.93081e+06	1.46184e+06	1.2181e+06	788861	1.64732e+06	1.47186e+06	1.44915e+06	1.47963e+06	1.05415	0.261641	0.754949	-0.405549	insig
SmM33	MW0144778	539.23	479.21	480.222	C22H32N4O8	[M+CH3COO]-	Ala-Tyr-Ile-Asp	Amino acids and derivatives	Amino acids and derivatives	842714	337800	190743	450856	351997	464404	377831	375818	383702	0.234383	0.877837	0.924157	-0.11379	insig
SmM34	Lmsn004970	503.12	179.04	504.127	C24H24O12	[M-H]-	3,6-Di-O-caffeoyl glucose	Phenolic acids	Phenolic acids	281912	114317	68937.1	63423.2	176586	141985	140413	143492	141779	0.188039	0.729097	0.821199	-0.284197	insig
SmM35	Lmzn006582	469.34	469.34	470.34	C30H46O4	[M-H]-	2-Formyl-3-hydroxy-A(1)-norlup-20(29)-en-28-oic acid (Colubrinic acid)	Terpenoids	Triterpene	5.20176e+06	3.1722e+06	1.81144e+06	4.03407e+06	1.93357e+06	1.52706e+06	2.81736e+06	2.78769e+06	2.75615e+06	0.622096	0.516161	0.735829	-0.442558	insig
SmM36	Zmgn004894	151.04	136.02	152.047	C8H8O3	[M-H]-	Methyl 4-hydroxybenzoate	Phenolic acids	Phenolic acids	182942	154508	139315	169781	198987	148302	158603	158125	155369	0.629677	0.52887	1.08454	0.117081	insig
SmM37	mws0458	151.04	136.02	152.047	C8H8O3	[M-H]-	Vanillin; 4-Hydroxy-3-Methoxybenzaldehyde	Phenolic acids	Phenolic acids	182942	154508	139315	169781	198987	148302	158603	158125	155369	0.629677	0.52887	1.08454	0.117081	insig
SmM38	Lmmn002776	375.14	215.11	376.152	C20H24O7	[M-H]-	Cycloolivil	Lignans and Coumarins	Lignans	383290	356197	350297	308009	157079	203266	302120	300253	295609	1.49848	0.0812352	0.61329	-0.705359	insig
SmM39	Jmmp008850	331.19	257.12	330.183	C20H26O4	[M+H]+	14-deoxycoleon U	Terpenoids	Ditepenoids	293874	227577	211700	303000	443289	190838	247192	250644	252755	0.672377	0.455961	1.27822	0.354133	insig
SmM40	Qalp009868	311.16	265.15	310.157	C20H22O3	[M+H]+	Prionidipene D	Terpenoids	Ditepenoids	2.29427e+06	1.99286e+06	2.04143e+06	2.89904e+06	1.59551e+06	1.20734e+06	1.96759e+06	1.96886e+06	1.9299e+06	0.575195	0.724635	0.900976	-0.15044	insig
SmM41	Smmp010793	345.16	299.16	344.162	C20H24O5	[M+H]+	Rosmadial	Terpenoids	Ditepenoids	211854	112093	57329.1	60888.5	114298	65170.2	77283.4	75795.7	77417.9	0.722541	0.414003	0.6304	-0.665661	insig
SmM42	Sadp011327	281.15	221.13	280.146	C19H20O2	[M+H]+	5-ethenyl-7-methoxy-1,8-dimethyl-9,10-dihydrophenanthren-2-ol	Terpenoids	Ditepenoids	1.44843e+07	1.85552e+07	1.45231e+07	1.3142e+07	1.52421e+07	7.12742e+06	1.32655e+07	1.29988e+07	1.32676e+07	1.04817	0.240891	0.746626	-0.421543	insig
SmM43	Zmgp003208	345.17	327.16	344.162	C20H24O5	[M+H]+	5-hydroxy-1-phenyl-7-(3,4-dihydroxy-5-methoxyphenyl)-3-heptanone	Others	Ketone compounds	219103	188957	370062	528926	307203	199792	277557	281422	274867	0.63001	0.495296	1.33131	0.412846	insig
SmM44	pmb0855	496.34	184.07	495.332	C24H50NO7P	[M+H]+	LysoPC 16:0	Lipids	LPC	4.52996e+06	6.44746e+06	4.10242e+06	1.06867e+07	2.19561e+07	4.91961e+06	1.4662e+07	1.43392e+07	1.46065e+07	1.20914	0.271636	2.4909	1.31667	up
SmM45	Walp007043	274.27	88.08	273.267	C16H35NO2	[M+H]+	2-Aminohexadecane-1,4-diol	Lipids	Sphingolipids	1.10097e+07	9.87126e+06	1.0268e+07	8.25357e+06	8.28759e+06	9.4856e+06	1.82589e+07	1.8555e+07	1.86967e+07	1.59947	0.0329633	0.835559	-0.259187	insig
SmM46	pmp000213	279.1	205.1	278.094	C18H14O3	[M+H]+	1,2-Dihydrotanshinone I	Quinones	PhenAnthraquinones	9.08935e+07	8.16337e+07	8.87326e+07	8.69369e+07	7.14324e+07	7.14281e+07	7.95286e+07	8.14185e+07	8.11022e+07	1.2539	0.16999	0.879574	-0.185123	insig
SmM47	MW0146350	461.13	137.02	402.106	C19H18N2O8	[M+CH3COO]-	Asp-HoPhe-OH	Amino acids and derivatives	Amino acids and derivatives	445399	449965	502284	590327	891618	646498	542250	554324	554701	1.57541	0.113936	1.52288	0.606798	insig
SmM48	Lmmn009170	455.35	455.35	456.36	C30H48O3	[M-H]-	3-Hydroxy-9,19-cyclolanost-24-en-26-oic acid (Mangiferolic acid)	Terpenoids	Triterpene	9.92792e+06	5.7994e+06	3.26494e+06	8.47193e+06	6.70386e+06	5.6955e+06	6.8079e+06	6.8739e+06	6.70001e+06	0.503349	0.787554	1.09894	0.136109	insig
SmM49	Lmsn000381	341.11	89.02	342.116	C12H22O11	[M-H]-	D-Maltose	Others	Saccharides	3.90609e+06	1.55441e+07	1.60543e+07	1.10502e+07	1.54268e+07	2.02411e+07	8.68769e+06	8.64512e+06	8.85869e+06	0.716747	0.483241	1.31584	0.395984	insig
SmM50	MWSmce549	303.25	57.07	302.246	C17H34O4	[M+H]+	1-Monomyristin	Lipids	Glycerol ester	303074	289193	199776	216997	126644	248638	125971	125084	122832	1.00635	0.245286	0.747787	-0.419301	insig
SmM51	mws0219	132.03	88.04	133.037	C4H7NO4	[M-H]-	L-Aspartic Acid	Amino acids and derivatives	Amino acids and derivatives	4.93304e+06	4.84388e+06	3.48196e+06	3.73125e+06	6.70399e+06	6.31625e+06	4.70425e+06	4.65429e+06	4.58316e+06	0.834059	0.34747	1.26342	0.33733	insig
SmM52	Lmhp009590	508.34	184.07	507.332	C25H50NO7P	[M+H]+	LysoPC 17:1	Lipids	LPC	1.35621e+06	2.71971e+06	2.51716e+06	2.14202e+06	1.23618e+06	375343	2.00211e+06	1.96862e+06	1.95048e+06	1.0396	0.229246	0.569315	-0.8127	insig
SmM53	Lakp003115	313.09	151.04	312.084	C14H16O8	[M+H]+	5-O-β-D-Glucopyranosyl-3-hydrobenzo(b)fu-ran-2-one	Phenolic acids	Phenolic acids	1.04617e+06	1.25556e+06	819070	1.22399e+06	2.0255e+06	893056	1.05139e+06	1.06306e+06	1.03528e+06	0.779089	0.423762	1.3274	0.408605	insig
SmM54	Cmdp011651	279.1	233.1	278.094	C18H14O3	[M+H]+	Methylene tanshinquinone	Quinones	PhenAnthraquinones	6.25215e+07	5.94192e+07	5.85061e+07	4.66807e+07	6.63573e+07	6.44663e+07	6.099e+07	5.9984e+07	6.16441e+07	0.231351	0.891121	0.983693	-0.0237193	insig
SmM55	mws4053	455.35	455.35	456.36	C30H48O3	[M-H]-	3-Hydroxyurs-12-en-28-oic acid (Ursolic acid)	Terpenoids	Triterpene	9.76265e+06	5.87765e+06	3.27527e+06	8.48537e+06	6.72858e+06	5.7723e+06	7.01602e+06	6.94229e+06	6.82657e+06	0.527692	0.760384	1.10947	0.14987	insig
SmM56	Hmln000873	331.07	169.01	332.074	C13H16O10	[M-H]-	2-O-Galloyl-D-glucose*	Phenolic acids	Phenolic acids	135194	160230	60962.4	473967	293320	392939	213678	212401	218131	1.66854	0.0186311	3.25553	1.70289	up
SmM57	Zmsn002575	403.12	223.07	404.132	C17H24O11	[M-H]-	Hastatoside	Terpenoids	Monoterpenoids	46506.2	107463	53375	62889.2	77533.9	66091.5	55938.7	56498.3	54946.3	0.224101	0.990006	0.995999	-0.00578419	insig
SmM58	pme1014	445.31	341.28	444.303	C31H40O2	[M+H]+	Menatetrenone (Vitamin K2)	Others	Vitamin	146196	159324	117259	112052	129472	182075	159897	159295	155707	0.0570154	0.99174	1.00194	0.00279204	insig
SmM59	Wasn004983	435.09	153.02	436.101	C20H20O11	[M-H]-	5-Galloyl-6-O-Benzoyl Glucose	Phenolic acids	Phenolic acids	240825	142592	263995	164150	210466	175410	179263	180112	175319	0.591483	0.483288	0.849578	-0.235182	insig
SmM60	mws0282	203.08	116.05	204.09	C11H12N2O2	[M-H]-	L-Tryptophan	Amino acids and derivatives	Amino acids and derivatives	2.30191e+06	6.80982e+06	758534	3.8234e+06	7.3118e+06	3.1555e+07	1.08796e+07	1.07773e+07	1.10857e+07	1.18491	0.335755	4.32513	2.11274	up
SmM61	pmp000217	295.1	249.13	294.089	C18H14O4	[M+H]+	Trijuganone A	Quinones	PhenAnthraquinones	3.13365e+06	2.63255e+06	4.69849e+06	8.22521e+06	4.68644e+06	3.94051e+06	4.53017e+06	4.53323e+06	4.41729e+06	1.17753	0.245717	1.61038	0.687405	insig
SmM62	mws0889	135.03	75.01	136.037	C4H8O5	[M-H]-	D-Threonic Acid	Others	Saccharides	208935	858659	760780	232259	1.32031e+06	1.40662e+06	901446	901867	878836	0.457016	0.442773	1.61848	0.694642	insig
SmM63	MW0158730	539.17	297.07	480.153	C25H24N2O8	[M+CH3COO]-	Tyr-TyrMe-OH	Amino acids and derivatives	Amino acids and derivatives	1.51719e+07	1.4548e+07	9.7845e+06	1.98721e+07	1.55239e+07	1.30119e+07	1.37596e+07	1.3989e+07	1.35809e+07	0.930725	0.323558	1.22538	0.293229	insig
SmM64	pmn001365	555.11	537.1	556.122	C27H24O13	[M-H]-	Salvianolic acid K	Phenolic acids	Phenolic acids	6.49699e+07	5.14284e+07	4.50301e+07	4.55893e+07	2.73764e+07	3.12576e+07	4.21114e+07	4.28463e+07	4.15995e+07	1.43644	0.0778049	0.645632	-0.631216	insig
SmM65	pmb0374	136.06	119.04	135.054	C5H5N5	[M+H]+	2-Aminopurine	Nucleotides and derivatives	Nucleotides and derivatives	220274	158541	190867	97038.5	176877	47229.2	122771	126271	123495	1.246	0.146327	0.563726	-0.826933	insig
SmM66	MWSprf025	297.15	251.14	296.141	C19H20O3	[M+H]+	Cryptotanshinone;Tanshinone c	Quinones	PhenAnthraquinones	2.09483e+06	1.94097e+06	2.40853e+06	2.32848e+06	2.2981e+06	1.82681e+06	2.25918e+06	2.21164e+06	2.19551e+06	0.011779	0.989373	1.00141	0.00202732	insig
SmM67	Wadp011252	269.12	195.12	268.11	C17H16O3	[M+H]+	epidanshenspiroketallactone	Quinones	PhenAnthraquinones	179517	100898	111726	1.64495e+06	401537	378810	540844	527253	541376	1.58874	0.246359	6.18476	2.62872	up
SmM68	Zmmp000635	130.09	84.08	129.079	C6H11NO2	[M+H]+	(2S)-2-amino-4-methyl-4-pentenoic acid	Amino acids and derivatives	Amino acids and derivatives	3.52457e+07	3.79041e+07	2.76243e+07	5.90276e+07	4.43357e+07	1.17994e+07	4.15837e+07	4.24081e+07	4.28247e+07	0.0989133	0.766557	1.14278	0.192548	insig
SmM69	pmp000216	283.17	268.15	282.162	C19H22O2	[M+H]+	Miltirone	Quinones	PhenAnthraquinones	3.91017e+07	4.16637e+07	4.57053e+07	4.72762e+07	4.51359e+07	2.94653e+07	4.25569e+07	4.24029e+07	4.35931e+07	0.330727	0.816411	0.963681	-0.0533725	insig
SmM70	MW0156957	521.2	131.05	520.192	C22H28N6O9	[M+H]+	Ser-Tyr-His-Asp	Amino acids and derivatives	Amino acids and derivatives	225125	700003	758184	664022	1.21044e+06	572713	615510	612719	630262	0.822727	0.385977	1.45378	0.539812	insig
SmM71	Cmsp003083	521.2	131.05	520.194	C26H32O11	[M+H]+	Dehydrodiconiferyl alcohol-4-O-glucoside*	Lignans and Coumarins	Lignans	225125	700003	758184	664022	1.21044e+06	572713	615510	612719	630262	0.822727	0.385977	1.45378	0.539812	insig
SmM72	mws0058	299.06	284.03	300.063	C16H12O6	[M-H]-	Diosmetin (5,7,3'-Trihydroxy-4'-methoxyflavone)	Flavonoids	Flavones	12228.1	8252.11	19505.4	21751	13433.1	14238.4	14491.6	14116.8	14110.7	0.727523	0.499936	1.23601	0.305688	insig
SmM73	pme2617	166.05	102.06	165.046	C5H11NO3S	[M+H]+	L-Methionine Sulfoxide	Amino acids and derivatives	Amino acids and derivatives	1.84144e+06	1.72911e+06	1.68462e+06	1.6074e+06	1.14799e+06	1.64605e+06	1.83479e+06	1.79173e+06	1.84439e+06	1.16696	0.211417	0.837547	-0.255759	insig
SmM74	Lmdp004892	535.11	287.05	534.101	C24H22O14	[M+H]+	Kaempferol-3-O-(6''-malonyl)galactoside*	Flavonoids	Flavonols	9113.75	203196	10375.4	204996	141544	34375.5	83816.7	86416.2	84719.1	0.940744	0.554773	1.71056	0.774467	insig
SmM75	Lmhp012042	355.28	263.24	354.277	C21H38O4	[M+H]+	2-Linoleoylglycerol*	Lipids	Glycerol ester	104789	137120	120382	69233.9	99727.5	37252.6	108804	106113	109200	1.36709	0.0830983	0.569193	-0.813011	insig
SmM76	MW0015647	315.2	297.19	316.204	C20H28O3	[M-H]-	all-trans-5,6-Epoxyretinoic acid	Organic acids	Organic acids	129126	110537	323819	107567	197034	121562	162623	159583	164625	0.480809	0.583655	0.7563	-0.402969	insig
SmM77	MWSmce119	175.11	70.06	174.112	C6H14N4O2	[M+H]+	L-Arginine	Amino acids and derivatives	Amino acids and derivatives	3.68408e+06	4.61786e+06	2804642	4.19856e+06	4.09084e+06	1.74437e+07	8.27057e+06	8.36023e+06	8.104e+06	0.97874	0.386116	2.31693	1.21221	insig
SmM78	Hmqn002118	161.02	133.03	162.032	C9H6O3	[M-H]-	7-Hydroxycoumarin;Umbelliferone	Lignans and Coumarins	Coumarins	5.12154e+06	6.25298e+06	4.94782e+06	4.26185e+06	4.0526e+06	6.73358e+06	4.98112e+06	4.82374e+06	4.92355e+06	0.526931	0.68743	0.921928	-0.117274	insig
SmM79	MWSmce341	279.16	149.03	278.152	C16H22O4	[M+H]+	Butyl isobutyl phthalate	Phenolic acids	Phenolic acids	7.50943e+06	9.41192e+06	6.27171e+06	6.2106e+06	5.47446e+06	1.11279e+07	6.84081e+06	7.05446e+06	6.88709e+06	0.197421	0.953389	0.983612	-0.0238382	insig
SmM80	Zmpn000095	261.04	78.96	262.045	C6H15O9P	[M-H]-	Sorbitol-6-phosphate	Others	Saccharides	87773.6	125641	64694.6	98168.6	106110	96294.3	116402	117301	113660	0.543364	0.716129	1.08077	0.112062	insig
SmM81	MWSmce548	118.09	58.07	117.079	C5H11NO2	[M+H]+	Betaine	Alkaloids	Alkaloids	199932	252898	118832	1.31265e+06	204822	224746	395715	388171	401143	0.972835	0.398101	3.04763	1.60769	insig
SmM82	Lmhp008833	494.32	184.07	493.317	C24H48NO7P	[M+H]+	LysoPC 16:1(2n isomer)	Lipids	LPC	1.54805e+06	4.28946e+06	2.4446e+06	1.69862e+06	1.84895e+06	297173	2.47727e+06	2.56079e+06	2.51132e+06	1.08938	0.207398	0.464224	-1.10711	down
SmM83	MWSHY0047	313.11	269.08	312.1	C18H16O5	[M+H]+	5,7,4'-Trimethoxyflavone	Flavonoids	Flavones	1.2001e+06	990961	2.61929e+06	4.17146e+06	2.22461e+06	907349	1.84891e+06	1.90711e+06	1.90005e+06	0.552268	0.495422	1.51827	0.602431	insig
SmM84	Wadp010871	281.12	235.12	280.109	C18H16O3	[M+H]+	Methyltanshinquinone	Quinones	PhenAnthraquinones	1.23126e+06	1.20303e+06	1.60046e+06	1.65402e+06	1.44839e+06	1.15618e+06	1.32656e+06	1.37075e+06	1.3396e+06	0.336129	0.719024	1.05548	0.0778978	insig
SmM85	Qalp008848	361.2	283.17	360.194	C21H28O5	[M+H]+	Leucansalvialin J	Terpenoids	Ditepenoids	44162.9	31906.8	78601.8	97957.8	60651	51121.1	57748.6	59653.4	59209.2	0.847091	0.410547	1.35597	0.439325	insig
SmM86	Sadp008960	265.12	250.1	264.115	C18H16O2	[M+H]+	5-ethenyl-1,6-dimethylphenanthrene-2,7-diol	Terpenoids	Ditepenoids	4.55272e+06	8.2856e+06	1.63713e+07	7.33959e+06	6.188e+06	5.70722e+06	8.67793e+06	8.57672e+06	8.39174e+06	0.691552	0.441548	0.65851	-0.602722	insig
SmM87	HJAP064	565.12	317.08	564.111	C25H24O15	[M+H]+	Isorhamnetin-3-O-(6''-malonyl)glucoside	Flavonoids	Flavonols	5.49261e+06	4.65586e+06	4.80349e+06	3.03852e+06	4.99078e+06	2.00635e+06	3.51901e+06	3.57065e+06	3.6416e+06	1.22486	0.19537	0.671193	-0.575201	insig
SmM88	Zajn009321	315.19	285.19	316.204	C20H28O3	[M-H]-	11-Hydroxy-sugiol	Terpenoids	Ditepenoids	4.58833e+06	5.37822e+06	1.06732e+07	4.84313e+06	1.01707e+07	3.7638e+06	6.44703e+06	6.22704e+06	6.32134e+06	0.286888	0.832592	0.909777	-0.136415	insig
SmM89	pma0791	521.13	273.08	520.122	C24H24O13	[M+H]+	Naringenin-7-O-(6''-malonyl)glucoside	Flavonoids	Flavanones	194869	213944	133438	194381	208669	216874	212226	208739	216165	0.878847	0.399676	1.14324	0.193132	insig
SmM90	mws0749	137.02	93.03	138.032	C7H6O3	[M-H]-	4-Hydroxybenzoic acid	Phenolic acids	Phenolic acids	1.17239e+06	1.32857e+06	1.37048e+06	1.63835e+06	2.29605e+06	1.82357e+06	1.53546e+06	1.48584e+06	1.52762e+06	1.62969	0.073887	1.48729	0.57269	insig
SmM91	MWSCX015	165.05	91.05	164.047	C9H8O3	[M+H]+	Caffeic aldehyde	Phenolic acids	Phenolic acids	642933	614407	785374	968609	553805	424969	566012	549587	548266	0.371774	0.868075	0.953331	-0.0689515	insig
SmM92	HJN110	455.36	455.36	456.36	C30H48O3	[M-H]-	3-Hydroxylup-20(29)-en-28-oic acid (Betulinic acid)	Terpenoids	Triterpene	9.58067e+06	6.01949e+06	3.15137e+06	8.53831e+06	6.77571e+06	5.50118e+06	6.9476e+06	6.75191e+06	6.72535e+06	0.511086	0.761179	1.11005	0.150629	insig
SmM93	Wadp012676	267.14	224.08	266.131	C18H18O2	[M+H]+	4-methylenemiltirone	Quinones	PhenAnthraquinones	8.94378e+06	1.20523e+07	8.74292e+06	2.22044e+07	2.55803e+07	6.38401e+06	1.55326e+07	1.60598e+07	1.56244e+07	0.842431	0.301365	1.82147	0.865104	insig
SmM94	MWSmce296	329.13	229.09	328.131	C19H20O5	[M+H]+	Decursin	Lignans and Coumarins	Coumarins	40943.7	37434.7	144053	64275.8	86725.2	70125.6	64598.4	62510.9	64362.8	0.37282	0.991298	0.994135	-0.00848583	insig
SmM95	pmb2928	331.07	313.06	332.074	C13H16O10	[M-H]-	Gallic acid-4-O-glucoside	Phenolic acids	Phenolic acids	328333	411351	99143.4	1.15851e+06	632301	802563	598138	579621	580149	1.5121	0.0423853	3.09166	1.62838	up
SmM96	Waln011009	578.34	279.23	579.354	C28H54NO9P	[M-H]-	2-(2,3-dihydroxypropoxy)-3-(((2-(dimethylamino)ethoxy)(hydroxy)phosphoryl)oxy)propyl (11Z,14Z)-octadeca-11,14-dienoate	Lipids	LPE	1.16351e+07	2.49693e+07	1.79406e+07	1.58946e+07	1.16315e+07	3.87541e+06	1.88579e+07	1.89852e+07	1.8347e+07	1.05982	0.2138	0.575699	-0.796612	insig
SmM97	Lmmp010562	391.28	149.02	390.277	C24H38O4	[M+H]+	Diisooctyl Phthalate*	Phenolic acids	Phenolic acids	764128	820434	581270	506185	660849	601629	502158	518267	501581	1.1207	0.208129	0.816621	-0.292261	insig
SmM98	Zmhp005139	565.12	317.07	564.111	C25H24O15	[M+H]+	Tamarixetin-3-O-(6''-malonyl)glucoside	Flavonoids	Flavonols	4.85838e+06	4.25992e+06	4.74265e+06	2.92515e+06	4.72967e+06	2.17095e+06	4.09039e+06	4.22353e+06	4.08803e+06	1.21872	0.213944	0.708881	-0.496385	insig
SmM99	mws1349	302.31	109.1	301.298	C18H39NO2	[M+H]+	Dihydrosphingosine	Lipids	Sphingolipids	30939.2	30055.2	13453.5	84945.1	41049.8	20526.4	36729.6	35858.3	37215.4	0.97053	0.333209	1.96811	0.97681	insig
SmM100	Wmmp000180	473.36	409.34	472.355	C30H48O4	[M+H]+	3,23-Dihydroxylup-20(29)-en-28-oic acid (Oplopanaxogenin C)	Terpenoids	Triterpene	8288.67	979.15	1561.65	16977.4	5486.87	3588.91	7326.56	7124.28	7387.93	1.0712	0.364374	2.40577	1.2665	up
SmM101	MW0145924	567.24	319.19	566.245	C23H34N8O9	[M+H]+	Asn-Tyr-Arg-Asp	Amino acids and derivatives	Amino acids and derivatives	8.95546e+06	1.55644e+07	1.33534e+07	1.36687e+07	1.28557e+07	6.0297e+06	1.09281e+07	1.10185e+07	1.13301e+07	0.542609	0.599863	0.859552	-0.218344	insig
SmM102	pme0295	146.08	86.06	145.074	C6H11NO3	[M+H]+	4-Acetamidobutyric acid	Organic acids	Organic acids	91088.9	107104	162524	118766	194259	257397	137754	140817	143090	1.13461	0.220204	1.58136	0.661162	insig
SmM103	MW0146257	608.21	342.15	607.197	C22H33N5O15	[M+H]+	Asp-Ser-Glu-Glu-Glu	Amino acids and derivatives	Amino acids and derivatives	1.12449e+06	144318	1.06624e+06	285585	1.58881e+06	1.27618e+06	946270	983166	965278	0.418139	0.620149	1.34926	0.432163	insig
SmM104	MW0106148	225.04	109.03	226.048	C10H10O6	[M-H]-	Chorismic acid	Organic acids	Organic acids	1.44405e+06	1.0809e+06	494210	1.64091e+06	1.73908e+06	1.00367e+06	1.399e+06	1.34656e+06	1.3631e+06	0.985886	0.277301	1.45195	0.53799	insig
SmM105	pmn001686	287.22	241.22	288.23	C16H32O4	[M-H]-	10,16-Dihydroxypalmitic acid	Lipids	Free fatty acids	31135.5	14485.1	10703.7	45842.6	28847.2	16605.4	29616.1	29470.2	28555.9	0.963253	0.335948	1.62089	0.696783	insig
SmM106	pmb2922	565.05	323.03	566.055	C15H24N2O17P2	[M-H]-	Uridine 5'-diphospho-D-glucose	Nucleotides and derivatives	Nucleotides and derivatives	441352	476055	569031	1.14832e+06	409330	334772	631819	608965	629292	0.220951	0.655557	1.27312	0.348372	insig
SmM107	Zazp002547	205.1	146.06	204.09	C11H12N2O2	[M+H]+	cyclo-(Gly-Phe)	Amino acids and derivatives	Amino acids and derivatives	278123	855094	131350	582384	1.13963e+06	4.76092e+06	1.37644e+06	1.39253e+06	1.43131e+06	1.28446	0.314592	5.1266	2.358	up
SmM108	Lskp211484	471.35	201.16	470.34	C30H46O4	[M+H]+	19-Hydroxy-3-oxo-24-norolean-12-en-28-oic acid	Terpenoids	Triterpene	2.02254e+06	1.0316e+06	1.0277e+06	1.61977e+06	1.81803e+06	1.5459e+06	1.57944e+06	1.55735e+06	1.51719e+06	0.91277	0.462029	1.22095	0.288002	insig
SmM109	Wbjp005706	265.1	265.1	264.09	C16H12N2O2	[M+H]+	6-Hydroxy-6-methyl-indolo[2,1-b]quinazolin-12-one	Alkaloids	Alkaloids	577519	509751	869017	1.18997e+06	179367	187465	473514	481103	493031	0.813245	0.736618	0.795794	-0.329533	insig
SmM110	pmp000229	339.12	205.1	338.115	C20H18O5	[M+H]+	Methyltanshinonate	Quinones	PhenAnthraquinones	933860	791300	769198	1.19406e+06	740085	516444	826700	804418	837644	0.26088	0.949276	0.982452	-0.0255413	insig
SmM111	pmb2804	311.22	171.14	312.23	C18H32O4	[M-H]-	13S-Hydroperoxy-9Z,11E-octadecadienoic acid	Lipids	Free fatty acids	86357.5	148595	120862	137012	77915.8	163058	121595	116834	120464	0.124457	0.824219	1.06231	0.0872087	insig
SmM112	Jmmn002533	475.18	179.07	476.189	C21H32O12	[M-H]-	coleoside-B	Terpenoids	Monoterpenoids	2.25024e+06	2.22251e+06	1.77222e+06	4.37275e+06	3.65519e+06	3.36153e+06	2.65851e+06	2.62959e+06	2.7374e+06	1.77124	0.0148542	1.82378	0.866933	insig
SmM113	Lmzn006795	453.34	453.34	454.345	C30H46O3	[M-H]-	3-Oxours-12-en-28-oic acid (Ursonic acid)	Terpenoids	Triterpene	157395	69081.6	30945.5	216996	123966	78284	102303	106438	105648	0.926033	0.385656	1.62863	0.703661	insig
SmM114	Zasp102439	118.06	91.05	117.058	C8H7N	[M+H]+	m-Aminophenylacetylene	Alkaloids	Alkaloids	76381.3	186856	48265.4	115010	205744	697077	239774	238425	247839	1.17341	0.321611	3.26749	1.70818	up
SmM115	pme2816	301.22	209.2	300.209	C20H28O2	[M+H]+	4-Oxoretinol	Others	Vitamin	109232	78753.8	168891	138249	167684	70756.5	115091	110563	114171	0.104326	0.873917	1.05552	0.0779495	insig
SmM116	Sacn001940	375.13	195.07	376.137	C16H24O10	[M-H]-	8-Epiloganic acid	Terpenoids	Monoterpenoids	45555.7	121036	83242.1	120771	40792.6	74875.6	70173.6	72534.9	73060.8	0.164908	0.895175	0.946386	-0.0794997	insig
SmM117	Lmqn009304	325.11	293.08	326.115	C19H18O5	[M-H]-	Eucalyptin (5-Hydroxy-7,4'-dimethoxy-6,8-dimethylflavone)	Flavonoids	Flavanones	117470	83402.2	169787	363451	35840.9	45871.7	89043.9	92562.6	92316	0.410323	0.841162	1.20101	0.264242	insig
SmM118	Wmsp000959	327.16	281.15	326.152	C20H22O4	[M+H]+	teuvincenone J	Terpenoids	Ditepenoids	637783	483500	1.01917e+06	1.96705e+06	717205	336515	806519	840845	834858	0.229643	0.619101	1.41127	0.496995	insig
SmM119	pmb0856	480.31	339.29	479.301	C23H46NO7P	[M+H]+	LysoPE 18:1(2n isomer)	Lipids	LPE	1436776	2.74168e+06	5.11737e+06	3.54632e+06	1.3191e+06	533247	2.17043e+06	2.26521e+06	2.19613e+06	0.883159	0.409111	0.580763	-0.783979	insig
SmM120	MWS20152	417.16	402.1	418.163	C22H26O8	[M-H]-	Syringaresinol	Lignans and Coumarins	Lignans	16584.7	25080.9	12761	10917.4	14591.9	43832.6	20786.4	21371.5	20455.5	0.182389	0.688608	1.27405	0.349416	insig
SmM121	MW0123524	347.03	203.02	348.033	C12H12O12	[M-H]-	Dehydro-L-(+)-ascorbic acid dimer	Organic acids	Organic acids	1.85715e+06	1.68195e+06	2.04874e+06	1.35433e+06	1.79264e+06	1.87329e+06	1.92165e+06	1.90162e+06	1.98418e+06	0.836779	0.390309	0.898427	-0.154527	insig
SmM122	pmp000228	315.16	251.14	314.152	C19H22O4	[M+H]+	Neocryptotanshinone	Quinones	PhenAnthraquinones	4.07252e+06	2.69629e+06	4.56888e+06	5.24451e+06	5.14986e+06	4.17635e+06	4.38711e+06	4.23877e+06	4.42367e+06	1.13749	0.190481	1.28516	0.361944	insig
SmM123	pmb0854	518.32	184.07	517.317	C26H48NO7P	[M+H]+	LysoPC 18:3	Lipids	LPC	295834	844174	477663	522172	331908	89322.3	568691	570993	547490	0.910693	0.336292	0.583185	-0.777974	insig
SmM124	Wmsn000941	331.15	301.02	332.162	C19H24O5	[M-H]-	teupolin VIII	Terpenoids	Ditepenoids	122196	45777.2	134463	170976	124793	35964.1	98361.2	102787	101920	0.0115998	0.850927	1.09687	0.133393	insig
SmM125	MW0016353	375.25	283.21	316.24	C21H32O2	[M+CH3COO]-	Cannabigerol	Phenolic acids	Phenolic acids	3.9103e+06	4.39538e+06	4.70771e+06	9.29159e+06	3.81799e+06	969239	4.63054e+06	4.5277e+06	4.74351e+06	0.391241	0.897947	1.08187	0.11353	insig
SmM126	pmb1207	339.09	177.05	338.079	C19H14O6	[M+H]+	O-Feruloyl 3-hydroxycoumarin	Lignans and Coumarins	Coumarins	241285	80598.3	45867.7	622974	110571	553889	398549	397331	382123	1.22127	0.187621	3.50083	1.8077	up
SmM127	MWSmce712	165.09	91.05	164.084	C10H12O2	[M+H]+	Ethyl phenylacetate	Phenolic acids	Phenolic acids	43348.4	63488.3	82882.2	53112.2	73370.7	34524.2	59665.7	62288.6	61962.1	0.556972	0.582025	0.848661	-0.236739	insig
SmM128	Lmzn006284	471.35	471.35	472.355	C30H48O4	[M-H]-	2-Hydroxyursolic acid	Terpenoids	Triterpene	4.20381e+07	3.82839e+07	2.66018e+07	2.7447e+07	2.46981e+07	2.38281e+07	2.99419e+07	2.85964e+07	2.90731e+07	1.38177	0.150535	0.710536	-0.49302	insig
SmM129	MWS1926	132.1	86.1	131.095	C6H13NO2	[M+H]+	DL-Leucine*	Amino acids and derivatives	Amino acids and derivatives	6.08217e+06	9.35014e+06	3.23873e+06	1.08694e+07	1.59909e+07	3.7883e+07	1.63258e+07	1.6052e+07	1.55855e+07	1.46596	0.20088	3.46757	1.79393	up
SmM130	pmb1912	474.17	327.12	473.166	C20H23N7O7	[M+H]+	10-Formyltetrahydrofolic Acid	Alkaloids	Alkaloids	9.11483e+06	7.34889e+06	1.12423e+07	8.62825e+06	9.9443e+06	7.17901e+06	7.38477e+06	7.24889e+06	7.59715e+06	0.406706	0.664003	0.929457	-0.105541	insig
SmM131	MWS5231	243.16	181.16	244.167	C13H24O4	[M-H]-	Tridecanedioic acid	Lipids	Free fatty acids	33677.7	32022.5	28326.8	27922.5	23394.8	25945.9	28979.8	29037.7	27834.7	1.50025	0.0549485	0.821712	-0.283295	insig
SmM132	Lmhp010190	522.36	184.07	521.348	C26H52NO7P	[M+H]+	LysoPC 18:1(2n isomer)	Lipids	LPC	1.01188e+07	1.97002e+07	2.72269e+07	2.81075e+07	1.25179e+07	4.41444e+06	1.88562e+07	1.80143e+07	1.8226e+07	0.61033	0.666015	0.789536	-0.340923	insig
SmM133	pmn001356	717.15	519.09	718.153	C36H30O16	[M-H]-	Salvianolic acid L	Phenolic acids	Phenolic acids	1.67851e+07	1.69183e+07	1.73764e+07	1.63446e+07	1.71846e+07	1.63035e+07	1.67954e+07	1.60144e+07	1.63707e+07	0.997778	0.298433	0.975585	-0.0356611	insig
SmM134	MWS5206	181.05	135.04	182.058	C9H10O4	[M-H]-	4-Hydroxyphenyllactic Acid	Phenolic acids	Phenolic acids	743358	695337	891053	791680	1.50256e+06	1.26772e+06	809425	848402	835722	1.29455	0.181638	1.5289	0.612498	insig
SmM135	MW0151388	420.15	182.08	397.167	C18H27N3O5S1	[M+Na]+	Ile-Cys-Tyr	Amino acids and derivatives	Amino acids and derivatives	121043	77968.8	87059.5	196538	126483	284860	372104	385873	368890	1.50275	0.135326	2.12493	1.08741	up
SmM136	Walp007190	362.33	300.29	361.319	C20H43NO4	[M+H]+	2-AminoicoSane-1,5,7,19-tetraol	Lipids	Sphingolipids	1.02937e+06	957711	1.11834e+06	731965	752454	922682	1.55373e+06	1.6031e+06	1.62943e+06	1.57365	0.0412417	0.77513	-0.36749	insig
SmM137	MW0145464	459.25	373.18	458.239	C21H30N8O4	[M+H]+	Arg-Phe-His	Amino acids and derivatives	Amino acids and derivatives	26109.9	56090.4	36541.4	174010	100534	34593	66537.3	69500.6	66713.9	1.15266	0.252892	2.60344	1.38042	up
SmM138	Zmbp002538	205.1	146.06	204.09	C11H12N2O2	[M+H]+	1-Methoxy-indole-3-acetamide	Alkaloids	Plumerane	272100	989202	158179	643847	1.10984e+06	5.05112e+06	1.52332e+06	1.45836e+06	1.52148e+06	1.25903	0.326985	4.79387	2.26119	up
SmM139	Qalp009643	345.21	313.18	344.199	C21H28O4	[M+H]+	Salpratin D	Terpenoids	Ditepenoids	135836	257368	316103	38440.3	1.12778e+06	545933	282319	271074	270149	0.215548	0.399747	2.41384	1.27133	insig
SmM140	Ymjm000101	469.33	407.33	468.324	C30H44O4	[M+H]+	6-Hydroxy-3-oxooleana-11,13(18)-dien-28-oic acid	Terpenoids	Triterpene	66613.7	53379.3	29087.1	149303	169552	55690.4	90935.5	87001.8	87314.7	1.34925	0.156361	2.51237	1.32905	up
SmM141	mws1433	314.14	177.05	313.131	C18H19NO4	[M+H]+	N-Feruloyltyramine; Moupinamide	Alkaloids	Phenolamine	39909.5	122589	120511	83494.6	39274.5	16905.4	59862.9	60937.8	62852.1	1.04346	0.234061	0.493534	-1.01878	down
SmM142	Sasn005261	343.09	161.03	344.09	C18H16O7	[M-H]-	Isorinic acid	Phenolic acids	Phenolic acids	623012	563178	1.02055e+06	914850	449700	815499	607628	586079	614707	0.0855345	0.966899	0.987905	-0.0175556	insig
SmM143	pmn001427	471.35	471.34	472.355	C30H48O4	[M-H]-	16,23:16,30-Diepoxydammar-24-ene-3,20-diol (Jujubogenin)	Terpenoids	Triterpene	1.09358e+08	8.80336e+07	6.08626e+07	4.31461e+07	6.25484e+07	7.61456e+07	7.98797e+07	7.99231e+07	8.33784e+07	1.09981	0.217314	0.704112	-0.506123	insig
SmM144	pmb0801	346.11	184.06	345.106	C14H19NO9	[M+H]+	4-Pyridoxic acid-O-glucoside	Others	Vitamin	53696	239120	64679.4	192592	113451	464186	176880	168196	172213	1.04299	0.33777	2.15451	1.10736	up
SmM145	Lmwp011196	391.28	149.02	390.277	C24H38O4	[M+H]+	Bis(2-ethylhexyl)phthalate*	Phenolic acids	Phenolic acids	846806	770232	582923	494552	678704	655335	535613	524657	509260	0.962507	0.27827	0.831193	-0.266745	insig
SmM146	Zaxn007230	285.22	285.22	286.23	C20H30O	[M-H]-	Isopimaradieneone	Terpenoids	Ditepenoids	7.08129e+06	4.52113e+06	1.9731e+06	1.04518e+07	8.11973e+06	3.18185e+06	7.67405e+06	7.296e+06	7.52384e+06	0.811518	0.360784	1.6024	0.68023	insig
SmM147	MWS20177	267.03	223.04	268.037	C15H8O5	[M-H]-	5-hydroxy-anthraquinone-2-carboxylic acid	Quinones	Anthraquinone	509458	531754	889038	1.20606e+06	496629	326501	578870	606239	582093	0.156405	0.918812	1.05126	0.072117	insig
SmM148	pmf0174	157.16	157.16	158.167	C10H22O	[M-H]-	1-Decanol*	Others	Alcohol compounds	1.90813e+06	2.06447e+06	1.80005e+06	1.68773e+06	1.68045e+06	1.87507e+06	1.8261e+06	1.8301e+06	1.90968e+06	1.24884	0.154008	0.908292	-0.138772	insig
SmM149	pmb1650	279.23	149.13	278.225	C18H30O2	[M+H]+	Octadeca-11E,13E,15Z-trienoic acid	Lipids	Free fatty acids	9.77971e+06	1.23651e+07	8.03913e+06	8.46732e+06	7.87931e+06	1.53178e+07	9.55631e+06	9.0812e+06	9.35549e+06	0.0658946	0.866428	1.04905	0.0690829	insig
SmM150	Sazp001763	357.12	195.07	358.126	C16H22O9	[M-H]-	4-Hydroxyphenyl 6-O-(2-Methyl-3-Hydroxypropionyl)-Beta-D-Galactopyranoside	Phenolic acids	Phenolic acids	37578.9	84578.5	60364.7	99943.5	44373.5	64486	60171.5	59273	57199.7	0.365553	0.700828	1.14399	0.194072	insig
SmM151	Sasn005860	551.12	353.07	552.127	C28H24O12	[M-H]-	Monomethyl Lithospermate	Phenolic acids	Phenolic acids	601045	691294	911107	693320	938042	851128	800375	840405	808514	0.70699	0.472416	1.12664	0.172027	insig
SmM152	pme2507	537.1	294.5	538.111	C27H22O12	[M-H]-	Lithospermic acid	Organic acids	Organic acids	4.33679e+07	3.30351e+07	4.50945e+07	5.35012e+07	5.97196e+07	5.61706e+07	4.64501e+07	4.83603e+07	4.60781e+07	1.60255	0.0340123	1.3942	0.479434	insig
SmM153	Lmdp003146	167.11	93.07	166.099	C10H14O2	[M+H]+	Rhododendrol	Phenolic acids	Phenolic acids	2.24278e+06	2.33922e+06	2.36156e+06	2.98145e+06	3.67208e+06	3.29747e+06	3.24971e+06	3.09028e+06	3.13421e+06	1.77138	0.0338475	1.43312	0.519164	insig
SmM154	Waln011524	554.35	255.23	555.354	C26H54NO9P	[M-H]-	1-(2,3-dihydroxypropoxy)-3-(((2-(dimethylamino)ethoxy)(hydroxy)phosphoryl)oxy)propan-2-yl palmitate	Lipids	LPE	42668.7	59242.5	48629.9	68845.2	204890	53669.5	110871	114579	116759	1.09737	0.344673	2.17485	1.12092	up
SmM155	Jmmn010027	301.22	283.21	302.225	C20H30O2	[M-H]-	Forskoditerpene A	Terpenoids	Ditepenoids	1.90041e+07	2.50658e+07	2.22931e+07	3.64554e+07	2.3943e+07	7.29343e+06	2.53248e+07	2.40564e+07	2.49333e+07	0.316657	0.963386	1.02002	0.0286019	insig
SmM156	MWSmce450	279.1	233.1	278.094	C18H14O3	[M+H]+	Dihydroisotanshinone I	Quinones	PhenAnthraquinones	1.17383e+06	831553	1.26806e+06	2.04811e+06	1.42171e+06	897240	1.33648e+06	1.30585e+06	1.26767e+06	0.78361	0.393335	1.33409	0.415855	insig
SmM157	MW0011468	350.23	287.2	327.241	C18H33NO4	[M+Na]+	10-nitro-9E-octadecenoic acid	Lipids	Free fatty acids	912608	566852	1.28167e+06	816402	1.15471e+06	1.31779e+06	981859	1.03257e+06	993316	0.64966	0.530013	1.19115	0.25235	insig
SmM158	MW0058181	466.29	325.27	465.286	C22H44NO7P	[M+H]+	1-(9Z-heptadecenoyl)-sn-glycero-3-phosphoethanolamine	Lipids	Glycerol ester	755020	1.52656e+06	1.87153e+06	715686	323371	189979	831575	801933	789739	1.5202	0.0797649	0.295931	-1.75667	down
SmM159	mws0576	103.04	59.01	104.047	C4H8O3	[M-H]-	3-Hydroxybutyric acid	Organic acids	Organic acids	156410	126308	219213	326066	296976	326812	278015	289975	276145	1.67602	0.0219037	1.8924	0.920218	insig
SmM160	Cmhp005227	339.11	177.05	338.1	C16H18O8	[M+H]+	4,8-Dihydroxy Naphthol-1-O-glucoside	Quinones	Quinones	31789.1	50725.1	95537.8	70147.3	78576.2	190003	91545.3	91841.6	87528.6	1.07308	0.303923	1.9024	0.927821	insig
SmM161	Zaxp004941	285.22	201.13	284.214	C20H28O	[M+H]+	Dehydroabietic aldehyde	Terpenoids	Ditepenoids	5.41501e+06	5.67552e+06	4.49452e+06	1.02733e+07	6.61696e+06	2.16752e+06	6.21633e+06	6.02604e+06	5.89379e+06	0.0538493	0.671753	1.22282	0.290214	insig
SmM162	pmd0147	548.37	184.07	547.364	C28H54NO7P	[M+H]+	LysoPC 20:2	Lipids	LPC	172795	241421	132921	236897	435874	143936	292145	280814	295784	0.784024	0.411497	1.49269	0.577915	insig
SmM163	Lmxp010913	676.45	184.08	675.447	C35H66NO9P	[M+H]+	1-(9Z-Octadecenoyl)-2-(9-oxo-nonanoyl)-sn-glycero-3-phosphocholine	Lipids	Glycerol ester	1133.46	112733	9804.48	27536.8	594.656	26523.3	24583.3	24663.5	25790.8	0.183608	0.590632	0.441938	-1.17808	insig
SmM164	pmb0880	482.32	341.31	481.317	C23H48NO7P	[M+H]+	LysoPE 18:0(2n isomer)	Lipids	LPE	7332.13	15921.3	18869.4	19927.4	10406	7978.76	17126	16924.4	16255.5	0.231739	0.813005	0.909534	-0.1368	insig
SmM165	MWSHY0141	163.04	107.05	162.032	C9H6O3	[M+H]+	7-Hydroxy-4-chromone	Others	Chromone	322867	1.44071e+06	685784	1.51138e+06	2.00389e+06	1.41589e+06	1.26591e+06	1.33462e+06	1.28684e+06	1.30784	0.111892	2.01324	1.00952	up
SmM166	MW0129513	271.1	157.07	272.105	C16H16O4	[M-H]-	1-(2,6-Dihydroxy-4-methoxyphenyl)-3-phenyl-1-propanone	Others	Ketone compounds	244866	286141	217959	1.47193e+06	392492	1.04245e+06	542468	539474	515897	1.5698	0.148381	3.88117	1.95649	up
SmM167	MWS20166	237.06	209.06	238.063	C15H10O3	[M-H]-	2-hydroxy-3-methyl-anthraquinone	Quinones	Anthraquinone	270473	231499	251182	359800	140626	77817.8	225402	238064	233128	0.853695	0.566529	0.767763	-0.381267	insig
SmM168	HJN106	485.33	467.32	486.334	C30H46O5	[M-H]-	2-Carboxy-3-hydroxy-A(1)-norlupan-20(29)-en-28-oic acid (Ceanothic acid)	Terpenoids	Triterpene	433208	164242	155779	997836	319487	264358	396612	417356	399993	1.02015	0.36599	2.09987	1.0703	up
SmM169	mws0126	524.37	184.07	523.364	C26H54NO7P	[M+H]+	LysoPC 18:0	Lipids	LPC	539307	669034	494368	1.28488e+06	1.27638e+06	554602	1.1218e+06	1.07133e+06	1.06866e+06	1.28455	0.186499	1.82994	0.871798	insig
SmM170	MWSmce607	120.07	56.05	119.058	C4H9NO3	[M+H]+	DL-Threonine	Amino acids and derivatives	Amino acids and derivatives	192870	181530	89571.5	342021	266208	503515	369437	390326	381797	1.55449	0.0726955	2.39615	1.26072	up
SmM171	Zamn00402	179.06	59.01	180.063	C6H12O6	[M-H]-	sorbose*	Others	Saccharides	1.15581e+06	796745	1.38517e+06	2.04188e+06	1.33557e+06	1.87526e+06	1.21658e+06	1.15428e+06	1.20407e+06	1.38904	0.0828952	1.57374	0.654194	insig
SmM172	Lakn002165	447.12	152.01	448.122	C18H24O13	[M-H]-	Protocatechuic acid glucosyl xyloside	Phenolic acids	Phenolic acids	2.7524e+06	183706	3.07392e+06	9.15128e+06	5.42457e+06	6.13654e+06	4.19497e+06	4.11796e+06	4.34773e+06	1.28201	0.0306915	3.44631	1.78505	up
SmM173	pmp001264	274.27	256.27	273.267	C16H35NO2	[M+H]+	Hexadecylsphingosine	Lipids	Sphingolipids	6.04855e+06	5.62436e+06	5.75692e+06	4.96031e+06	4.76806e+06	5.36677e+06	1.03564e+07	1.08728e+07	1.08734e+07	1.63568	0.0271842	0.866052	-0.207475	insig
SmM174	Zbzn008048	293.18	221.15	294.183	C17H26O4	[M-H]-	Embelin	Quinones	Quinones	1.8164e+06	1.71725e+06	1.76267e+06	1.64981e+06	1.05154e+06	1.48356e+06	893296	929972	881551	1.27471	0.170373	0.790152	-0.339798	insig
SmM175	NK10253223	168.06	94.06	167.058	C8H9NO3	[M+H]+	2-Amino-3-methoxybenzoic acid	Phenolic acids	Phenolic acids	348515	340588	333937	322379	364335	217210	276141	273897	261979	0.789989	0.460258	0.883567	-0.178588	insig
SmM176	Labp005025	535.14	287.09	534.137	C25H26O13	[M+H]+	Malonyl isoSakuranin	Flavonoids	Flavanones	79371.1	85106.8	140148	97520.4	167642	33986.7	92161.7	94550.3	89377.4	0.329469	0.968981	0.98202	-0.0261754	insig
SmM177	mws0008	149.06	105.07	150.068	C9H10O2	[M-H]-	Hydrocinnamic acid	Phenolic acids	Phenolic acids	100402	117594	152857	128368	164241	180136	139786	147783	145045	1.13876	0.193316	1.27475	0.350212	insig
SmM178	MW0131429	313.07	161.03	254.058	C15H10O4	[M+CH3COO]-	3,2'-Dihydroxyflavone	Flavonoids	Flavones	1.63019e+06	1.63769e+06	915348	1.60404e+06	2.92949e+06	1.48196e+06	1.78955e+06	1.71321e+06	1.80718e+06	0.985221	0.326359	1.438	0.524064	insig
SmM179	pme1178	284.1	152.06	283.092	C10H13N5O5	[M+H]+	Guanosine	Nucleotides and derivatives	Nucleotides and derivatives	1.70886e+06	1.38141e+06	1.1379e+06	849629	1.55679e+06	656755	1.04174e+06	1.10243e+06	1.07254e+06	1.03316	0.304429	0.724467	-0.465009	insig
SmM180	Lmhp009464	466.29	325.27	465.286	C22H44NO7P	[M+H]+	LysoPE 17:1(2n isomer)	Lipids	LPE	809311	1.54376e+06	1.77137e+06	684220	308032	197048	832177	806508	786497	1.5703	0.058243	0.288354	-1.79408	down
SmM181	mws0983	326.31	62.06	325.298	C20H39NO2	[M+H]+	N-Oleoylethanolamine	Alkaloids	Alkaloids	99907.2	315944	215424	123112	61023.3	91557.2	157987	151206	149881	1.3105	0.191379	0.436724	-1.19521	down
SmM182	pmb2640	199.17	199.17	200.178	C12H24O2	[M-H]-	Dodecanoic acid (Lauric acid)	Lipids	Free fatty acids	106982	96016	77802.5	90790	63153.5	97422.1	71996.3	68029	70352.4	0.634258	0.509521	0.895175	-0.159758	insig
SmM183	pme3337	384.12	252.07	383.108	C14H17N5O8	[M+H]+	Succinyladenosine	Nucleotides and derivatives	Nucleotides and derivatives	929122	946008	1.04788e+06	2.71275e+06	1.91632e+06	1.12439e+06	1.31597e+06	1.28462e+06	1.36e+06	1.44055	0.17509	1.96834	0.976976	insig
SmM184	Wadn005193	359.08	197.05	360.085	C18H16O8	[M-H]-	Salvianic acid B	Phenolic acids	Phenolic acids	1.55202e+06	1.52619e+06	1.59705e+06	1.37986e+06	1.28073e+06	1.60121e+06	1.49613e+06	1.47754e+06	1.4159e+06	1.1082	0.2809	0.911566	-0.133582	insig
SmM185	Lmqp012453	441.37	191.18	440.365	C30H48O2	[M+H]+	3-Hydroxyurs-12-en-28-aldehyde (Ursolaldehyde)	Terpenoids	Triterpene	44187.5	36773.6	17437.7	41968.2	43327.9	50143	40473.9	40279.9	38386.2	1.06567	0.257803	1.37643	0.46093	insig
SmM186	mws0532	717.15	519.09	718.153	C36H30O16	[M-H]-	Lithospermic acid B	Phenolic acids	Phenolic acids	1.52701e+07	1.55149e+07	1.50963e+07	1.49535e+07	1.48084e+07	1.42522e+07	1.56379e+07	1.51872e+07	1.47533e+07	1.4583	0.080818	0.959305	-0.0599381	insig
SmM187	Lmlp003161	265.15	177.06	264.147	C14H20N2O3	[M+H]+	N-Feruloylputrescine	Alkaloids	Phenolamine	116449	109067	270371	37718	269053	40589.8	154735	146054	149198	0.846909	0.625897	0.700485	-0.513575	insig
SmM188	mws4006	295.13	277.12	294.126	C19H18O3	[M+H]+	Tanshinone IIA	Quinones	PhenAnthraquinones	4.74085e+06	4.56431e+06	4.86403e+06	4.36545e+06	4.31525e+06	3.65628e+06	4.61329e+06	4.58781e+06	4.3719e+06	1.42854	0.102055	0.87069	-0.199768	insig
SmM189	pmb0034	277.1	148.06	276.096	C10H16N2O7	[M+H]+	L-α-Glutamyl-L-Glutamic Acid	Amino acids and derivatives	Amino acids and derivatives	74483.5	34200.3	54418.4	60376	49744	32309.6	65075.3	68083	64476.2	0.368487	0.655989	0.873254	-0.195527	insig
SmM190	pmn001423	385.19	223.14	386.194	C19H30O8	[M-H]-	Roseoside	Others	Ketone compounds	21177.5	119908	25504.4	51299	68902.9	250036	75794.2	76876.4	72626	0.957634	0.411569	2.22246	1.15216	insig
SmM191	Hmcp001628	671.18	347.07	670.174	C29H34O18	[M+H]+	Limocitrin-3,7-di-O-glucoside	Flavonoids	Flavonols	19923.5	14846.7	33692.8	28515.6	24751.6	9347.91	16534.5	16987.2	17534.2	0.304643	0.822287	0.914582	-0.128816	insig
SmM192	Waln011222	554.34	255.23	555.354	C26H54NO9P	[M-H]-	2-(2,3-dihydroxypropoxy)-3-(((2-(dimethylamino)ethoxy)(hydroxy)phosphoryl)oxy)propyl palmitate	Lipids	LPE	40382.4	68102.1	58579.5	85055	221993	62115.9	128064	134348	127435	1.17376	0.30864	2.20972	1.14386	up
SmM193	Wbwn009556	329.17	314.15	330.183	C20H26O4	[M-H]-	4-[4-(4-hydroxy-3-methoxyphenyl)-2,3-dimethylbutyl]-2-methoxyphenol	Lignans and Coumarins	Lignans	595143	432388	690108	992347	766972	268375	615569	589435	582248	0.106184	0.685309	1.18051	0.239412	insig
SmM194	Lmhp008589	476.28	335.26	475.27	C23H42NO7P	[M+H]+	LysoPE 18:3(2n isomer)	Lipids	LPE	1.68738e+06	5.08921e+06	4.63631e+06	4.43037e+06	3.33719e+06	1.25351e+06	4.31855e+06	4.37176e+06	4.13075e+06	0.449982	0.604035	0.790428	-0.339294	insig
SmM195	mws0178	353.09	191.06	354.095	C16H18O9	[M-H]-	Chlorogenic acid (3-O-Caffeoylquinic acid)	Phenolic acids	Phenolic acids	88543.3	84169.5	94242.6	532253	80461.2	255183	164543	163490	155758	1.19971	0.267188	3.2511	1.70093	up
SmM196	mws4182	717.15	519.1	718.153	C36H30O16	[M-H]-	Salvianolic acid B	Phenolic acids	Phenolic acids	1.65022e+07	1.54592e+07	1.67221e+07	1.54585e+07	1.48279e+07	1.55e+07	1.55109e+07	1.54078e+07	1.627e+07	1.38598	0.115136	0.940492	-0.0885121	insig
SmM197	Lajp007197	319.12	189.05	318.11	C17H18O6	[M+H]+	7-methoxy-8-(1'-acetoxy-2'-oxo-3'-methylbutyl)coumarin	Lignans and Coumarins	Coumarins	127796	54606.3	197946	94831.8	125119	39118.8	100763	105208	106799	0.629725	0.460066	0.681138	-0.553982	insig
SmM198	pmb0686	537.12	289	536.117	C24H24O14	[M+H]+	Eriodictyol-7-O-(6''-malonyl)glucoside	Flavonoids	Flavanones	107643	92762.4	307061	226797	200563	52132.8	140899	137465	145945	0.140576	0.920913	0.944877	-0.0818013	insig
SmM199	Zmhp006502	549.12	301.07	548.117	C25H24O14	[M+H]+	Kaempferide-3-O-(6''-malonyl)glucoside	Flavonoids	Flavonols	1.70843e+06	1.43738e+06	2.74092e+06	1.78182e+06	2.45868e+06	977138	1.66014e+06	1.58702e+06	1.56853e+06	0.42231	0.72207	0.88634	-0.174068	insig
SmM200	MWSmce583	165.02	91.02	166.027	C8H6O4	[M-H]-	Piperonylic acid	Organic acids	Organic acids	284928	211006	231356	238917	150836	241778	121945	118200	125566	0.747963	0.442074	0.868334	-0.203679	insig
SmM201	MWStz070	182.08	91.05	181.074	C9H11NO3	[M+H]+	N-(2-Hydroxy-4-methoxyphenyl)acetamide	Alkaloids	Phenolamine	878018	1.07545e+06	520606	2.18762e+06	5.98909e+06	1.52225e+07	5.08231e+06	5.16996e+06	4.87326e+06	1.61097	0.213116	9.45774	3.2415	up
SmM202	mws1714	473.07	149.01	474.08	C22H18O12	[M-H]-	Chicoric Acid	Phenolic acids	Phenolic acids	5.16711e+07	4.65848e+07	2.22654e+07	2.06459e+07	3.3493e+07	3.62284e+07	3.20639e+07	3.17601e+07	3.36002e+07	0.680873	0.398923	0.749803	-0.415417	insig
SmM203	MW0115996	482.18	207.1	459.187	C20H25N7O6	[M+Na]+	(6R)-5-Methyltetrahydrofolic acid	Organic acids	Organic acids	419588	1.10089e+06	108730	173453	208747	229932	324203	334490	314747	0.744574	0.366712	0.375724	-1.41225	insig
SmM204	MW0015274	299.2	256.14	300.209	C20H28O2	[M-H]-	8,11,14-Eicosatriynoic Acid	Lipids	Free fatty acids	10946.5	8730.34	4359.16	35399.9	10950.1	2948.44	10880.3	11417	11520.6	0.415788	0.480868	2.05102	1.03635	insig
SmM205	pmp000172	477.14	315.08	476.132	C23H24O11	[M+H]+	5,2'-Dihydroxy-7,8-dimethoxyflavone glycoside	Flavonoids	Flavones	120186	381772	57533.9	426238	2.77966e+06	262447	682421	703817	725356	1.24755	0.355173	6.19909	2.63206	up
SmM206	MW0127920	239.06	135.05	180.042	C9H8O4	[M+CH3COO]-	2,5-Dihydroxycinnamic acid	Organic acids	Organic acids	4.50535e+06	440861	6.74318e+06	2.80769e+07	1.65861e+07	5.4e+07	1.96623e+07	1.91305e+07	1.84983e+07	1.51084	0.116286	8.44038	3.07731	up
SmM207	MWSmce165	165.08	59.02	166.084	C6H14O5	[M-H]-	L-Fucitol	Others	Saccharides	110557	53068.8	68673.9	68238.7	26285.1	63571.3	53046.1	50780.2	53894.6	0.916802	0.321643	0.680566	-0.555193	insig
SmM208	Lmzn206829	453.34	453.34	454.345	C30H46O3	[M-H]-	3-Oxoolean-12-en-28-oic Acid (Oleanonic acid)	Terpenoids	Triterpene	165462	69876.4	53552	195213	102618	63114.4	106999	103191	109734	0.476708	0.671047	1.24942	0.32126	insig
SmM209	Zmyn005026	283.26	283.26	284.272	C18H36O2	[M-H]-	16-Methylheptadecanoic acid	Lipids	Free fatty acids	5.65804e+07	7.76627e+07	8.08535e+07	5.53213e+07	8.50365e+07	6.6779e+07	6.22952e+07	6.14509e+07	6.51561e+07	0.239518	0.829406	0.962994	-0.0544019	insig
SmM210	MWSslk111	327.21	309.2	326.199	C20H26N2O2	[M+H]+	Hydroquinine	Alkaloids	Quinoline alkaloids	209524	118972	152737	460299	211279	200978	200290	213062	207983	1.23659	0.260084	1.81317	0.858514	insig
SmM211	pmb2319	482.32	184.07	481.317	C23H48NO7P	[M+H]+	LysoPC 15:0	Lipids	LPC	144394	141631	92605.4	232428	832725	104252	419792	446638	431670	1.01394	0.361196	3.08851	1.62691	up
SmM212	Lmjn005433	373.09	135.04	374.1	C19H18O8	[M-H]-	Rosmarinic acid methyl ester	Phenolic acids	Phenolic acids	6.8792e+06	9.10876e+06	1.50929e+07	5.29955e+06	5.22397e+06	2.85279e+06	6.44961e+06	6.81041e+06	6.46121e+06	1.51475	0.12703	0.430372	-1.21634	down
SmM213	pmn001392	297.08	254.06	298.084	C17H14O5	[M-H]-	Emodin-6,8-dimethyl ether*	Quinones	Anthraquinone	327391	268344	531866	797801	335911	223394	359566	343919	365433	0.177294	0.720196	1.20353	0.267277	insig
SmM214	mws0289	480.31	339.29	479.301	C23H46NO7P	[M+H]+	LysoPE 18:1	Lipids	LPE	462302	833342	1.38384e+06	1.43687e+06	906095	550302	1.07046e+06	1.00613e+06	1.02974e+06	0.207333	0.857243	1.07978	0.110743	insig
SmM215	pmf0440	163.08	91.05	162.068	C10H10O2	[M+H]+	4-MethoxycinnaMaldehyde	Phenolic acids	Phenolic acids	93634.8	78991.8	71622.5	85245.9	55211	66967.8	41405.7	42460.7	39874.4	0.937127	0.32697	0.849234	-0.235766	insig
SmM216	pme0500	503.16	323.1	504.169	C18H32O16	[M-H]-	D-Melezitose	Others	Saccharides	920785	689046	1.7587e+06	976056	923752	1.70657e+06	1.05475e+06	1.04647e+06	994587	0.272672	0.857169	1.07061	0.0984337	insig
SmM217	Smfn005554	343.08	197.04	344.09	C18H16O7	[M-H]-	clinopodic acid A	Phenolic acids	Phenolic acids	276224	269763	351599	311133	199182	984055	347178	326420	332940	0.515308	0.50274	1.66488	0.735416	insig
SmM218	Wcjp002598	146.06	91.05	145.053	C9H7NO	[M+H]+	8-hydroxyquinoline	Alkaloids	Quinoline alkaloids	749434	1.83539e+06	336390	1.28672e+06	2.31508e+06	5.4204e+06	2.91609e+06	2.79378e+06	2.74202e+06	1.27714	0.238223	3.08851	1.62691	up
SmM219	pmn001364	417.08	197.02	418.09	C20H18O10	[M-H]-	Salvianolic acid G	Phenolic acids	Phenolic acids	9.33858e+06	6.01019e+06	8.2092e+06	1.35862e+07	1.21315e+07	1.61332e+07	1.00365e+07	1.00774e+07	1.0621e+07	1.65764	0.0171315	1.77651	0.829042	insig
SmM220	Lmhp011549	550.39	184.07	549.379	C28H56NO7P	[M+H]+	LysoPC 20:1	Lipids	LPC	142795	372017	289385	301010	161281	61860.4	238440	224011	234176	0.841806	0.388005	0.651768	-0.617568	insig
SmM221	Lmzn006169	471.35	471.35	472.355	C30H48O4	[M-H]-	3,19-Dihydroxyurs-12-en-28-oic acid (Pomolic acid)	Terpenoids	Triterpene	2.95877e+07	1.99341e+07	1.38118e+07	3.08959e+07	1.80783e+07	1.8358e+07	2.05363e+07	1.93418e+07	2.03562e+07	0.272849	0.841399	1.06314	0.0883257	insig
SmM222	Wadp012359	279.1	233.1	278.094	C18H14O3	[M+H]+	1,2-dihydrotanshinqiunone	Quinones	PhenAnthraquinones	4.88123e+06	4.61701e+06	4.78449e+06	4.36518e+06	3.57578e+06	3.27122e+06	4.52788e+06	4.2893e+06	4.2802e+06	1.53712	0.0810708	0.785017	-0.349205	insig
SmM223	pmp001273	520.34	184.07	519.332	C26H50NO7P	[M+H]+	LysoPC 18:2	Lipids	LPC	9.53264e+06	2.33213e+07	2.00236e+07	1.77454e+07	2.45222e+07	7.60975e+06	2.46394e+07	2.39785e+07	2.30841e+07	0.209035	0.884252	0.943262	-0.0842697	insig
SmM224	Lmhp008801	476.28	335.26	475.27	C23H42NO7P	[M+H]+	LysoPE 18:3	Lipids	LPE	8.34142e+06	2.08429e+07	1.74973e+07	1.72034e+07	7.12218e+06	2.34272e+06	1.34438e+07	1.31693e+07	1.26017e+07	0.980649	0.312508	0.57128	-0.807731	insig
SmM225	MWSmce689	293.25	95.09	292.24	C19H32O2	[M+H]+	Methyl linolenate	Lipids	Free fatty acids	31882.2	47183.8	35549.8	100236	35584.8	26340.8	60836.8	58216.8	57061.8	0.414906	0.568071	1.41483	0.50063	insig
SmM226	Lmqn008024	520.27	153	521.275	C24H44NO9P	[M-H]-	PS(18:2)	Lipids	Glycerol ester	340329	707335	765369	541486	389043	269462	436524	452847	466374	0.972759	0.271669	0.66187	-0.595381	insig
SmM227	mws0277	191.06	85.03	192.063	C7H12O6	[M-H]-	Quinic Acid	Organic acids	Organic acids	7.77513e+06	1.35572e+07	8.53761e+06	1.9938e+06	6.81506e+06	3.28329e+06	7.83546e+06	8.21495e+06	8.35645e+06	1.47249	0.0658796	0.404826	-1.30462	down
SmM228	Qalp010549	297.18	255.14	296.178	C20H24O2	[M+H]+	Sahandol II	Terpenoids	Ditepenoids	264108	366986	306405	955019	549292	220976	525937	520324	494047	0.871364	0.341247	1.84031	0.879947	insig
SmM229	MW0145311	407.17	210.12	406.163	C14H26N6O6S1	[M+H]+	Arg-Cys-Glu	Amino acids and derivatives	Amino acids and derivatives	89782.6	287137	66336.2	148496	198400	77850.9	157105	164723	154613	0.187229	0.94223	0.958244	-0.0615347	insig
SmM230	pmp000215	281.15	253.16	280.146	C19H20O2	[M+H]+	Dehydromiltirone	Quinones	PhenAnthraquinones	1.1511e+07	1.46986e+07	1.10717e+07	1.05575e+07	1.22767e+07	5.40981e+06	1.05742e+07	9.89929e+06	1.03156e+07	0.973703	0.288203	0.757591	-0.400509	insig
SmM231	Lmsn009900	501.32	453.3	502.329	C30H46O6	[M-H]-	1β-Hydroxy-2-oxopomolic acid	Terpenoids	Triterpene	32639.4	12419.1	33920.7	51165.6	38956.2	28067.2	31694.1	30585.4	29659.9	0.997239	0.246925	1.49646	0.581551	insig
SmM232	MW0109738	337.09	155.02	336.074	C10H16N4O7S	[M+H]+	S-nitrosoglutathione	Amino acids and derivatives	Amino acids and derivatives	135519	116299	114940	126069	214796	155100	204975	197292	191852	1.22408	0.236945	1.3523	0.435411	insig
SmM233	Lmhp009129	482.32	184.07	481.317	C23H48NO7P	[M+H]+	LysoPC 15:0(2n isomer)	Lipids	LPC	152935	143005	101021	254229	783724	103964	434992	450326	421337	1.00212	0.351479	2.87665	1.52439	up
SmM234	MW0144755	482.26	153.13	481.254	C22H35N5O7	[M+H]+	Ala-Thr-Tyr-Lys	Amino acids and derivatives	Amino acids and derivatives	2.44601e+06	1.91605e+06	2.14941e+06	2.95987e+06	1.56223e+06	1.97841e+06	2.00478e+06	2.14059e+06	2.09697e+06	0.146369	0.994003	0.998315	-0.00243244	insig
SmM235	pmf0293	269.29	209.23	270.292	C18H38O	[M-H]-	1-Octadecanol	Lipids	Free fatty acids	399061	385049	365548	346134	367354	373996	391004	378010	365788	1.16605	0.183455	0.94592	-0.0802106	insig
SmM236	Hmln003754	521.2	359.15	522.21	C26H34O11	[M-H]-	Icariside E5	Others	Ketone compounds	377054	1.85749e+06	868431	1.84814e+06	2.87961e+06	2.203e+06	1.73174e+06	1.81125e+06	1.69773e+06	1.34488	0.081626	2.23358	1.15936	up
SmM237	MWSmce582	144.07	84.04	143.058	C6H9NO3	[M+H]+	Methyl L-pyroglutamate	Alkaloids	Pyrrole alkaloids	179609	301287	159144	267478	654402	342679	298806	279815	292839	1.31794	0.214067	1.97575	0.982402	insig
SmM238	mws4516	130.05	84.05	129.043	C5H7NO3	[M+H]+	Pyroglutamic acid	Amino acids and derivatives	Amino acids and derivatives	1.53292e+07	1.07595e+07	1.7977e+07	5.88753e+07	7.38848e+07	9.74557e+06	2.81513e+07	2.73966e+07	2.63325e+07	1.05232	0.231306	3.23393	1.69329	up
SmM239	MWS0933	170.09	124.09	169.085	C7H11N3O2	[M+H]+	1-Methylhistidine	Amino acids and derivatives	Amino acids and derivatives	63322.9	79020.4	31623.7	49149.6	71004.5	24027.3	55722.7	59589.8	57832.2	0.440075	0.636716	0.828785	-0.270929	insig
SmM240	mws0131	297.32	251.14	296.308	C20H40O	[M+H]+	Phytol	Lipids	Free fatty acids	2.88185e+06	2.65853e+06	3.36415e+06	3.30246e+06	3.09235e+06	2.565e+06	3.13459e+06	3.0472e+06	2.93073e+06	0.0419579	0.954353	1.00621	0.0089278	insig
SmM241	Zmmp002946	295.13	120.08	294.122	C14H18N2O5	[M+H]+	(3-(carboxyamino)-2-methylpropanoyl)phenylalanine	Amino acids and derivatives	Amino acids and derivatives	301684	456087	458857	529105	949763	5.59791e+06	1.20983e+06	1.19258e+06	1.13406e+06	1.22952	0.352108	5.81672	2.5402	up
SmM242	pmb2260	480.31	184.07	479.301	C23H46NO7P	[M+H]+	LysoPC 15:1	Lipids	LPC	124170	283568	200750	147941	291914	35601.3	247725	247024	262123	0.667628	0.643137	0.781372	-0.355919	insig
SmM243	pmb0863	492.31	184.07	491.301	C24H46NO7P	[M+H]+	LysoPC 16:2(2n isomer)	Lipids	LPC	28149	135233	48671.6	46902.6	56252.2	12437.3	78909.9	74622.2	79426.5	0.746321	0.438984	0.545108	-0.875386	insig
SmM244	Rfmb091	295.23	195.14	296.235	C18H32O3	[M-H]-	9S-Hydroxy-10E,12Z-octadecadienoic acid*	Lipids	Free fatty acids	31951	28666.5	29507.2	64805.3	34671.8	30504.4	36991.3	37689.5	39505.9	1.04066	0.343728	1.44224	0.528312	insig
SmM245	Wagp014257	329.17	205.05	328.168	C20H24O4	[M+H]+	6-geranyloxy-8-methoxycoumarin	Lignans and Coumarins	Coumarins	62308.7	81399.3	56275.1	186520	86968	48790.3	56257	60257.2	58345.7	0.738458	0.426139	1.61153	0.688432	insig
SmM246	pme3011	104.07	69.03	103.063	C4H9NO2	[M+H]+	γ-Aminobutyric acid	Organic acids	Organic acids	627033	943680	495023	2.31504e+06	1.67904e+06	1.44098e+06	1.47747e+06	1.47851e+06	1.39179e+06	1.70202	0.0317227	2.63105	1.39564	up
SmM247	Lakn001671	329.09	123.05	330.095	C14H18O9	[M-H]-	2-β-D-Glucopyranosyloxy-5-hydroxy-phenylacetic acid	Phenolic acids	Phenolic acids	24957.9	18169.8	14531.9	51174	29186.6	18580.6	26480.9	26923.7	25187.3	1.11138	0.285753	1.71596	0.779012	insig
SmM248	pmp000225	313.11	249.09	312.1	C18H16O5	[M+H]+	Tanshindiol C	Quinones	PhenAnthraquinones	1.67173e+07	1.74646e+07	2.8421e+07	2.73236e+07	1.09984e+07	8.16206e+06	1.89804e+07	1.77154e+07	1.83906e+07	0.851741	0.496664	0.742522	-0.429494	insig
SmM249	Hmln000297	179.05	59.01	180.063	C6H12O6	[M-H]-	Inositol*	Others	Saccharides	963757	877549	1.34628e+06	1.63846e+06	1.09607e+06	1.56985e+06	1.14012e+06	1.19808e+06	1.12171e+06	1.18759	0.172679	1.35036	0.43334	insig
SmM250	MW0114186	446.04	304.03	387.023	C9H15N3O10P2	[M+CH3COO]-	Deoxycytidine diphosphate	Nucleotides and derivatives	Nucleotides and derivatives	2.00007e+06	1.84392e+06	1.85204e+06	1.54507e+06	2.0715e+06	1.83062e+06	2.08605e+06	2.20512e+06	2.07051e+06	0.516668	0.648178	0.956312	-0.0644474	insig
SmM251	pmp001285	149.02	65.04	148.016	C8H4O3	[M+H]+	Phthalic anhydride	Phenolic acids	Phenolic acids	770253	960924	650091	630847	564812	1.11644e+06	742052	697549	700869	0.245318	0.913795	0.970953	-0.0425262	insig
SmM252	Wmcn000039	461.17	135.04	462.174	C20H30O12	[M-H]-	decaffeoylverbascoside	Phenolic acids	Phenolic acids	486070	319154	56435.8	946590	178651	918792	448947	464321	481540	0.929347	0.257089	2.3722	1.24623	insig
SmM253	pme0490	124.04	78.03	123.032	C6H5NO2	[M+H]+	Nicotinic acid (Vitamin B3)	Others	Vitamin	79246.2	94553.7	75166.3	71672.3	103233	166728	99185.5	98309	92898.5	0.855425	0.38465	1.37221	0.4565	insig
SmM254	Lmyn003971	521.2	359.15	522.21	C26H34O11	[M-H]-	Dihydrodehydrodiconiferyl alcohol-4-O-glucoside	Lignans and Coumarins	Lignans	291162	626661	564669	838598	1.74616e+06	2.64011e+06	1.19936e+06	1.26265e+06	1.18129e+06	1.54401	0.133706	3.52438	1.81737	up
SmM255	Lmmn002274	521.2	359.15	522.21	C26H34O11	[M-H]-	Isolariciresinol-9'-O-glucoside	Lignans and Coumarins	Lignans	291162	626661	564669	838598	1.74616e+06	2.64011e+06	1.19936e+06	1.26265e+06	1.18129e+06	1.54401	0.133706	3.52438	1.81737	up
SmM256	Zmgn000503	133.05	71.01	134.058	C5H10O4	[M-H]-	2,3-Dihydroxy-3-Methylbutanoic Acid	Organic acids	Organic acids	5.5269e+06	4.9298e+06	3.663e+06	6.96281e+06	5.5081e+06	5.57047e+06	5.68127e+06	5.82394e+06	6.08793e+06	1.25595	0.147752	1.27775	0.3536	insig
SmM257	MW0155826	315.16	251.11	314.159	C13H22N4O5	[M+H]+	Pro-Gln-Ala	Amino acids and derivatives	Amino acids and derivatives	4.71781e+06	4.40096e+06	1.22044e+07	1.27466e+07	5.86823e+06	3.62356e+06	6.53376e+06	6.95889e+06	6.93787e+06	0.0333021	0.939029	1.04292	0.0606306	insig
SmM258	MW0119221	372.07	161.02	313.058	C10H12N5O5P	[M+CH3COO]-	3',5'-Cyclic dAMP	Nucleotides and derivatives	Nucleotides and derivatives	611338	931298	976903	845372	174865	407258	549211	589363	568581	1.15228	0.201922	0.56657	-0.819673	insig
SmM259	mws4016	311.13	275.11	310.12	C19H18O4	[M+H]+	Tanshinone IIB	Quinones	PhenAnthraquinones	927746	778525	1.03692e+06	1.06155e+06	784050	515259	799099	835204	857141	0.714144	0.520628	0.860626	-0.216542	insig
SmM260	MW0151159	533.24	460.21	532.228	C24H32N6O8	[M+H]+	His-Val-Tyr-Asp	Amino acids and derivatives	Amino acids and derivatives	1.03803e+07	5.78586e+06	1.05709e+07	6.22272e+06	6.97609e+06	6.41364e+06	7.9644e+06	7.42896e+06	7.79417e+06	1.06668	0.266989	0.733528	-0.447075	insig
SmM261	Lhwp110301	471.35	205.16	470.34	C30H46O4	[M+H]+	19-Hydroxy-2-(hydroxymethyl)-A(1)-norursa-2,12-dien-28-oic acid (Coleonolic acid)	Terpenoids	Triterpene	1.60664e+06	757310	691609	1.23134e+06	1.44828e+06	1.18513e+06	1.17727e+06	1.13141e+06	1.0971e+06	0.932428	0.459884	1.26482	0.338937	insig
SmM262	Hmqp006235	516.3	184.07	515.301	C26H46NO7P	[M+H]+	LysoPC 18:4	Lipids	LPC	22657.1	71876.9	42012	44126.9	29415.4	4344.92	52578	50772.8	48970.6	0.872057	0.350981	0.57041	-0.809929	insig
SmM263	mws0133	123.06	80.05	122.048	C6H6N2O	[M+H]+	Nicotinamide	Others	Vitamin	315394	316044	279041	178198	228357	121545	228307	214293	215306	1.56661	0.0396052	0.580025	-0.785814	insig
SmM264	MWSmce674	451.36	89.06	450.35	C31H46O2	[M+H]+	Phylloquinone (Vitamin K1)	Others	Vitamin	7271.85	8331.51	5187.06	6827.53	6003.32	7219.11	7295.24	7035.54	6792.86	0.107365	0.821689	0.964385	-0.052319	insig
SmM265	Lmhn003074	309.06	193.05	310.069	C14H14O8	[M-H]-	Feruloylmalic acid	Phenolic acids	Phenolic acids	783702	616529	132460	490126	140688	867387	704177	728868	756351	0.0142033	0.969938	0.977497	-0.0328357	insig
SmM266	Zadn008040	223.1	179.11	224.105	C12H16O4	[M-H]-	Olivetolic acid	Phenolic acids	Phenolic acids	8478.79	9438.68	14563.3	15858.7	7819.62	5656.09	9958.8	9631.32	9270.96	0.450603	0.790022	0.903131	-0.146992	insig
SmM267	pmp001270	494.32	184.07	493.317	C24H48NO7P	[M+H]+	LysoPC 16:1	Lipids	LPC	1.44615e+06	4.1277e+06	2.48092e+06	1.68622e+06	1.73312e+06	308728	2.36601e+06	2.48959e+06	2.32496e+06	1.09598	0.20367	0.462839	-1.11142	down
SmM268	pmf0175	157.16	157.16	158.167	C10H22O	[M-H]-	2-Decanol*	Others	Alcohol compounds	2.40178e+06	2.52346e+06	2.13684e+06	2.05033e+06	2.15705e+06	2.28173e+06	2.29604e+06	2.23215e+06	2.1375e+06	1.08156	0.238333	0.918868	-0.122071	insig
SmM269	MWSmce706	129.07	56.05	128.059	C5H8N2O2	[M+H]+	Cyclo(Ala-Gly)	Amino acids and derivatives	Amino acids and derivatives	140194	237426	80898.9	85770	175925	112049	164790	156064	154084	0.366908	0.627794	0.815111	-0.294932	insig
SmM270	Lmhp011388	353.27	261.22	352.261	C21H36O4	[M+H]+	2-α-Linolenoyl-glycerol	Lipids	Glycerol ester	126930	259737	135082	109573	168067	51422.5	180014	189492	176876	0.98443	0.308088	0.63069	-0.664997	insig
SmM271	pmb2406	510.36	184.07	509.348	C25H52NO7P	[M+H]+	LysoPC 17:0	Lipids	LPC	302975	298182	176338	515691	771437	228085	645947	627088	600943	1.1149	0.254172	1.94884	0.962613	insig
SmM272	MW0016024	674.45	184.07	651.448	C33H66NO9P	[M+Na]+	Azelaoyl PAF	Lipids	Glycerol ester	290884	418126	152155	208263	166980	165359	243598	228745	229129	0.993977	0.297399	0.627757	-0.671722	insig
SmM273	Lmmp003817	535.11	287.05	534.101	C24H22O14	[M+H]+	Kaempferol-3-O-(6''-malonyl)glucoside*	Flavonoids	Flavonols	25220.5	205121	18118.8	164323	108856	25854.5	96796.2	94937.9	101835	0.52138	0.830898	1.20354	0.267288	insig
SmM274	Jmwn002057	477.16	315.11	478.169	C20H30O13	[M-H]-	2-(3-β-D-glucopyranosyloxy-4-hydroxyphenyl)ethanol-1-O-β-D-glucopyranoside	Phenolic acids	Phenolic acids	36815.5	44004.1	68171.3	70066.3	65283.1	113321	66900.1	70215.1	65344.1	1.3279	0.152294	1.66903	0.739009	insig
SmM275	Smmp008919	347.18	301.18	346.178	C20H26O5	[M+H]+	Epirosmanol	Terpenoids	Ditepenoids	56808.5	22122.9	58923.6	67841.5	62122.1	25256.8	45174.4	47514.7	48569.9	0.249822	0.762792	1.12597	0.171168	insig
SmM276	Lmfn004235	359.08	161.02	360.084	C18H16O8	[M-H]-	Myricetin-3,7,3'-trimethyl ether	Flavonoids	Flavonols	3.73654e+06	4.55987e+06	4.61877e+06	3.3735e+06	2.50415e+06	4.56658e+06	3.3069e+06	3.27381e+06	3.50459e+06	1.01848	0.305669	0.808679	-0.306361	insig
SmM277	Zmdp002216	261.14	86.1	260.137	C11H20N2O5	[M+H]+	L-γ-Glutamyl-L-leucine	Amino acids and derivatives	Amino acids and derivatives	220848	251919	176766	433831	455238	717802	398046	369883	388771	1.72758	0.0658843	2.47389	1.30678	up
SmM278	mws2608	222.1	84.05	221.09	C8H15NO6	[M+H]+	N-Acetyl-D-galactosamine	Others	Saccharides	964778	795450	787621	746931	740335	782064	649377	607723	647964	1.17912	0.24632	0.890685	-0.167013	insig
SmM279	MW0122694	285.22	201.13	284.214	C20H28O	[M+H]+	9-cis-Retinal	Others	Aldehyde compounds	1.39318e+07	1.57982e+07	1.53025e+07	2.73642e+07	1.58233e+07	6.37389e+06	1.51676e+07	1.58678e+07	1.63384e+07	0.139139	0.827147	1.10057	0.13825	insig
SmM280	Wadn005965	373.09	197.05	360.085	C19H18O8	[M-H]-	6'-Methyl Salvianic acid B	Phenolic acids	Phenolic acids	1.20927e+06	1.91763e+06	946733	528942	214919	325887	791423	805436	849743	1.68298	0.0633093	0.262602	-1.92905	down
SmM281	Zaxn006641	299.2	299.2	300.209	C20H28O2	[M-H]-	Dehydroabietic acid	Terpenoids	Ditepenoids	2.22524e+07	3.72156e+07	5.53859e+07	2.85241e+07	4.21551e+07	1.55119e+07	3.59657e+07	3.50946e+07	3.77615e+07	0.678719	0.482087	0.750442	-0.414187	insig
SmM282	Zmln000899	343.11	181.05	344.111	C15H20O9	[M-H]-	Syringaldehyde-4-O-glucoside	Phenolic acids	Phenolic acids	324550	354784	242441	419655	330131	271462	318367	342259	336585	0.543635	0.578413	1.10791	0.147845	insig
SmM283	mws0001	133.06	74.02	132.054	C4H8N2O3	[M+H]+	L-Asparagine	Amino acids and derivatives	Amino acids and derivatives	696445	747895	482546	1.46132e+06	1.25816e+06	1.59109e+06	1.41487e+06	1.37528e+06	1.31293e+06	1.76636	0.0036183	2.23706	1.16161	up
SmM284	pmb0865	518.32	184.07	517.317	C26H48NO7P	[M+H]+	LysoPC 18:3(2n isomer)	Lipids	LPC	295260	855087	544607	591352	351475	85398.7	559564	602800	587589	0.864286	0.366405	0.606639	-0.72109	insig
SmM285	Saln000499	683.22	341.11	684.226	C31H40O17	[M-H]-	7-O-(4''-O-glucosyl)coumaroyl-loganic acid	Terpenoids	Monoterpenoids	1.944e+07	2.83574e+07	2.79676e+07	2.15164e+07	3.26541e+07	3.90394e+07	2.29678e+07	2.14103e+07	2.16945e+07	0.751959	0.392691	1.23025	0.298951	insig
SmM286	Hmln003605	503.34	485.33	504.345	C30H48O6	[M-H]-	2,3,19,23-Tetrahydroxyurs-12-ene-28-oic acid (Myrianthic acid)	Terpenoids	Triterpene	221175	75485.6	160420	409997	182712	146607	208563	196656	194590	0.87895	0.385005	1.61747	0.693742	insig
SmM287	MWSmce585	104.07	59.01	103.063	C4H9NO2	[M+H]+	Methyl 3-aminopropanoate	Amino acids and derivatives	Amino acids and derivatives	2.03386e+06	2.08281e+06	2.70784e+06	2.0832e+06	1.73235e+06	2.46853e+06	2.03291e+06	2.15671e+06	2.18318e+06	0.569066	0.585074	0.920812	-0.119022	insig
SmM288	mws0376	115	71.01	116.011	C4H4O4	[M-H]-	Fumaric acid	Organic acids	Organic acids	146513	134859	128801	204275	122509	162353	166425	163182	175450	0.860137	0.381247	1.19252	0.254008	insig
SmM289	Qmfp122218	471.35	201.16	470.34	C30H46O4	[M+H]+	2,3-Dihydroxyurs-12,18-dien-28-oic acid	Terpenoids	Triterpene	2.09139e+06	1.08363e+06	986308	1.69915e+06	1.75718e+06	1.63511e+06	1.58982e+06	1.48044e+06	1.57119e+06	0.918511	0.473031	1.22351	0.29103	insig
SmM290	Lhhp120823	193.08	105.07	192.079	C11H12O3	[M+H]+	Eugenyl formate	Others	Others	243820	334939	193026	573129	788453	225304	398142	376080	404401	1.14764	0.235542	2.05613	1.03993	up
SmM291	pme2827	239.24	223.24	240.245	C16H32O	[M-H]-	Palmitaldehyde	Lipids	Free fatty acids	4.45525e+07	3.85136e+07	3.44122e+07	3.69081e+07	3.06331e+07	3.7622e+07	2.64656e+07	2.50897e+07	2.70155e+07	0.892883	0.332428	0.895172	-0.159764	insig
SmM292	Lmgn001670	137.03	108.02	138.032	C7H6O3	[M-H]-	Salicylic acid	Phenolic acids	Phenolic acids	1.13269e+07	1.49615e+07	1.40134e+07	1.69543e+07	2.3039e+07	2.05488e+07	1.68606e+07	1.77736e+07	1.65253e+07	1.60244	0.0408691	1.50222	0.587096	insig
SmM293	MW0146194	523.21	257.15	522.211	C19H34N6O9S	[M+H]+	Asp-Lys-Ser-Cys-Ala	Amino acids and derivatives	Amino acids and derivatives	197623	260672	122158	71883.3	107798	430996	184617	180137	171308	0.333083	0.939886	1.05207	0.0732299	insig
SmM294	mws4163	665.21	485.15	666.222	C24H42O21	[M-H]-	Nystose	Others	Saccharides	2.33447e+07	1.88766e+07	2.6352e+07	2.23187e+07	1.5757e+07	1.49552e+07	2.11277e+07	1.98115e+07	1.97863e+07	1.20287	0.179708	0.773347	-0.370811	insig
SmM295	MW0114048	483.15	153.13	482.142	C22H26O12	[M+H]+	Catalposide	Terpenoids	Monoterpenoids	381808	297651	317074	409832	212844	199278	250963	267641	250581	0.835135	0.49094	0.824813	-0.27786	insig
SmM296	Lmbn000198	133.01	71.01	134.022	C4H6O5	[M-H]-	3-Dehydro-L-Threonic Acid	Others	Saccharides	1.95594e+07	1.82782e+07	1.07697e+07	1.81488e+07	1.29136e+07	1.52355e+07	1.92384e+07	2.07586e+07	1.99651e+07	0.0899737	0.821153	0.95249	-0.0702242	insig
SmM297	MW0152966	377.2	302.18	376.196	C15H28N4O7	[M+H]+	Lys-Glu-Thr	Amino acids and derivatives	Amino acids and derivatives	267003	129790	357921	168783	74002.7	21732.1	218277	211355	228027	1.2962	0.1191	0.350487	-1.51257	down
SmM298	Yshs000049	471.35	407.33	470.34	C30H46O4	[M+H]+	6-Hydroxy-lupane-20(29)-en-3-one-28-oic acid	Terpenoids	Triterpene	65861.6	39862.1	17475.4	39438.4	20292.2	20390.7	31500.9	33161.9	30788.1	0.657349	0.42343	0.65034	-0.620735	insig
SmM299	pmb2936	591.17	367.2	592.179	C28H32O14	[M-H]-	Disinapoyl glucoside	Phenolic acids	Phenolic acids	31061.7	16923	27586.6	44574.3	35126.6	49727.7	31401.8	33889	32979.3	1.49397	0.0408729	1.71267	0.776244	insig
SmM300	Ymjm000099	453.34	201.17	452.329	C30H44O3	[M+H]+	3-Oxooleana-11,13(18)-dien-28-oic acid	Terpenoids	Triterpene	165203	234868	91219.1	173718	263065	183402	180751	189793	195106	0.81616	0.44635	1.26236	0.336124	insig
SmM301	Smfn005734	373.09	197.04	374.1	C19H18O8	[M-H]-	clinopodic acid B	Phenolic acids	Phenolic acids	1.22736e+06	1.99537e+06	1.01063e+06	613150	230273	349551	812596	826657	874167	1.65238	0.0624819	0.281803	-1.82724	down
SmM302	Rfmb087	311.22	293.21	312.23	C18H32O4	[M-H]-	9-Hydroxy-13-oxo-10-octadecenoic Acid	Lipids	Free fatty acids	66348.8	138972	89500	84925.2	59249.3	121452	88527.5	85187.7	81934.7	0.316063	0.746243	0.900976	-0.15044	insig
SmM303	Sadp008019	269.12	223.11	268.11	C17H16O3	[M+H]+	5-formyl-2,7-dihydroxy-1,6-dimethyl-9,10-dihydrophenanthrene	Terpenoids	Ditepenoids	220785	190847	365671	466421	219810	70722.2	272291	265564	252192	0.395899	0.96106	0.973821	-0.0382717	insig
SmM304	pmp000444	487.34	469.33	486.334	C30H46O5	[M+H]+	27,28-Dicarboxyl ursolic acid	Terpenoids	Triterpene	246247	47179.6	70966	309653	108767	104218	151448	158004	146203	0.700785	0.598584	1.43427	0.520321	insig
SmM305	MW0155193	521.22	161.02	522.233	C24H34N4O9	[M-H]-	Phe-Glu-Val-Glu	Amino acids and derivatives	Amino acids and derivatives	1.21278e+06	5.41077e+06	2.79345e+06	5.43078e+06	7.30796e+06	6.36668e+06	5.18604e+06	4.93504e+06	4.80492e+06	1.31792	0.102458	2.02882	1.02064	up
SmM306	MWS4525	166.07	124.05	165.065	C6H7N5O	[M+H]+	6-O-methylguanine	Nucleotides and derivatives	Nucleotides and derivatives	36614.5	53918.5	26227.5	80211.1	238534	616733	195541	180851	188620	1.54466	0.228299	8.01194	3.00215	up
SmM307	mws4019	299.2	227.14	300.209	C20H28O2	[M-H]-	Sugiol	Terpenoids	Ditepenoids	818681	820469	629650	1.89808e+06	1.18043e+06	435279	979639	1.02566e+06	949072	0.574818	0.42984	1.54875	0.631101	insig
SmM308	Lmbn005487	313.24	251.24	314.246	C18H34O4	[M-H]-	12,13-DHOME; (9Z)-12,13-Dihydroxyoctadec-9-enoic acid	Lipids	Free fatty acids	12613.3	16331.7	18628.3	34180.3	21758.5	7436.3	19052.9	18086.9	17651.1	0.245648	0.568948	1.33216	0.413764	insig
SmM309	MWS04412	175.12	70.07	174.137	C8H18N2O2	[M+H]+	N(6),N(6)-Dimethyl-L-lysine	Amino acids and derivatives	Amino acids and derivatives	3.7076e+06	4.73571e+06	2.75647e+06	4.38376e+06	4.22902e+06	1.91517e+07	8.75119e+06	8.08869e+06	8.4451e+06	1.00736	0.380566	2.47902	1.30977	up
SmM310	pmp001287	120.08	103.05	119.073	C8H9N	[M+H]+	N-Benzylmethylene isomethylamine	Alkaloids	Alkaloids	4.00464e+06	5.01395e+06	2.22636e+06	7.58751e+06	1.5474e+07	5.61448e+07	2.65023e+07	2.57066e+07	2.44857e+07	1.49479	0.270884	7.04372	2.81634	up
SmM311	mws0396	281.25	281.25	282.256	C18H34O2	[M-H]-	Elaidic Acid	Lipids	Free fatty acids	3.50105e+06	5.57514e+06	3.89754e+06	9.09311e+06	7.79093e+06	5.15669e+06	6.29408e+06	6.78463e+06	6.39907e+06	1.44175	0.103144	1.69887	0.764577	insig
SmM312	Lmyn012331	281.25	281.25	282.256	C18H34O2	[M-H]-	Petroselinic acid	Lipids	Free fatty acids	3.50105e+06	5.57514e+06	3.89754e+06	9.09311e+06	7.79093e+06	5.15669e+06	6.29408e+06	6.78463e+06	6.39907e+06	1.44175	0.103144	1.69887	0.764577	insig
SmM313	MWSmce676	149.05	59.01	150.053	C5H10O5	[M-H]-	D-Arabinose	Others	Saccharides	160027	153671	113325	108385	182237	115566	140642	138728	149406	0.299967	0.81658	0.951209	-0.0721651	insig
SmM314	Hmqn000843	301.09	123.01	302.1	C13H18O8	[M-H]-	Tachioside	Phenolic acids	Phenolic acids	372301	211376	375407	662109	364655	590172	405627	429013	438559	1.32027	0.119225	1.68592	0.753533	insig
SmM315	Zmyn004732	293.21	185.12	294.219	C18H30O3	[M-H]-	2R-hydroxy-9Z,12Z,15Z-octadecatrienoic acid	Lipids	Free fatty acids	92634.2	104035	104259	678533	197354	126200	222062	205223	216469	1.28472	0.310208	3.32998	1.73551	up
SmM316	Hmcn000192	209.07	59.01	210.074	C7H14O7	[M-H]-	Sedoheptulose	Others	Saccharides	195811	227290	163894	253548	137312	108721	168762	155950	160769	0.694445	0.591025	0.851082	-0.232629	insig
SmM317	ML10180524	244.09	112.05	243.085	C9H13N3O5	[M+H]+	Cytarabine	Nucleotides and derivatives	Nucleotides and derivatives	478295	354343	369954	379985	640489	346241	358504	332203	353276	0.431364	0.629163	1.13647	0.184564	insig
SmM318	MW0150450	360.16	131.05	359.159	C17H21N5O4	[M+H]+	Gly-Phe-His	Amino acids and derivatives	Amino acids and derivatives	106024	254687	335202	308579	348584	278930	253523	274667	263818	0.909972	0.356008	1.34513	0.427747	insig
SmM319	mws0542	491.1	292.5	492.106	C26H20O10	[M-H]-	Salvianolic acid C	Phenolic acids	Phenolic acids	878609	619562	770421	1.50734e+06	1.11368e+06	1.54489e+06	1.05577e+06	1.1437e+06	1.09502e+06	1.69127	0.0260126	1.83634	0.876836	insig
SmM320	Lmsp008681	331.12	197.05	330.11	C18H18O6	[M+H]+	5-Hydroxy-7,8,4'-Trimethoxyflavanone	Flavonoids	Flavanones	75520.1	51406.7	189967	111796	132733	51218.3	95813.2	95744.5	102606	0.00768618	0.89475	0.933272	-0.0996305	insig
SmM321	pme2289	287.24	119.09	286.23	C20H30O	[M+H]+	Retinol (Vitamin A1)	Others	Vitamin	2.95549e+06	2.75239e+06	3.72946e+06	4.55565e+06	3.86716e+06	2.60347e+06	3.26956e+06	3.52251e+06	3.31214e+06	0.637929	0.471233	1.16837	0.224493	insig
SmM322	pmc0960	544.34	184.07	543.332	C28H50NO7P	[M+H]+	LysoPC 20:4	Lipids	LPC	42545.7	123835	33065.1	112397	11831	3821.03	55359.4	57424.9	60000.4	0.894773	0.627904	0.642024	-0.6393	insig
SmM323	HX1191	471.35	407.33	470.34	C30H46O4	[M+H]+	3,4-Secodammara-4(28),20,24-trien-3,26-dioic acid	Terpenoids	Triterpene	1.50103e+06	747240	923789	1.27374e+06	1.18729e+06	1.17959e+06	1.17999e+06	1.19995e+06	1.11015e+06	0.758997	0.564461	1.14771	0.198761	insig
SmM324	mws0147	117.06	59.01	118.063	C5H10O3	[M-H]-	β-Hydroxyisovaleric acid	Organic acids	Organic acids	152345	105672	174264	122129	129616	61906.5	88926.8	96274.8	94100.3	0.996583	0.250963	0.725573	-0.462807	insig
SmM325	pme2828	140.03	98.96	139.027	C6H5NO3	[M+H]+	4-Nitrophenol	Phenolic acids	Phenolic acids	1.62128e+07	1.71275e+07	1.60907e+07	1.64439e+07	1.57888e+07	1.67724e+07	1.93607e+07	1.90323e+07	1.79071e+07	0.295834	0.761569	0.991383	-0.0124855	insig
SmM326	MW0156909	493.24	313.18	492.229	C17H32N8O9	[M+H]+	Ser-Ser-Gly-Arg-Ser	Amino acids and derivatives	Amino acids and derivatives	925689	862351	1.72586e+06	603951	768321	582058	717196	776852	738175	1.4277	0.198217	0.556171	-0.846399	insig
SmM327	MW0107019	245.12	141.08	244.106	C10H16N2O5	[M+H]+	Glutamylproline	Amino acids and derivatives	Amino acids and derivatives	96582.7	107198	106560	87801.7	102921	100519	101625	104210	110018	0.90324	0.340283	0.938459	-0.091635	insig
SmM328	MWS5164	203.15	70.07	202.143	C8H18N4O2	[M+H]+	N,N'-Dimethylarginine;SDMA*	Amino acids and derivatives	Amino acids and derivatives	251475	262654	143946	241953	340567	285416	274333	271405	292490	1.08689	0.219194	1.3189	0.399335	insig
SmM329	pmp000230	341.14	235.11	340.131	C20H20O5	[M+H]+	Trijuganone C	Quinones	PhenAnthraquinones	313765	347850	722907	1.09414e+06	689979	387331	610086	617299	657828	0.893351	0.351038	1.56838	0.649273	insig
SmM330	MW0158707	447.11	152.01	448.13	C21H24N2O7S	[M-H]-	TyrMe-Met-OH	Amino acids and derivatives	Amino acids and derivatives	3.13555e+06	363544	3.68317e+06	9.89689e+06	5.8214e+06	6.78465e+06	4.65605e+06	5.04986e+06	4.9127e+06	1.31622	0.0348126	3.13313	1.6476	up
SmM331	MEDP1345	576.33	277.22	517.317	C26H48NO7P	[M+CH3COO]-	LysoPC(18:3(9Z,12Z,15Z))	Lipids	LPC	3.34364e+06	1.20242e+07	6.26317e+06	5.41219e+06	3.68991e+06	1.07697e+06	7.37179e+06	6.79063e+06	7.1256e+06	1.04331	0.274367	0.470577	-1.0875	down
SmM332	YC512118	282.28	247.24	281.272	C18H35NO	[M+H]+	Oleamide (9-Octadecenamide)	Lipids	Free fatty acids	6011.05	10463.2	10626.6	11235.3	8977.31	6382.08	10001.9	10540	9722.84	0.0537525	0.93874	0.981323	-0.0272006	insig
SmM333	MW0153008	631.38	331.19	630.37	C27H50N8O9	[M+H]+	Lys-Ile-Gln-Asp-Lys	Amino acids and derivatives	Amino acids and derivatives	23171.2	10603.6	17546.9	6294.21	14029.5	9164.27	11961.8	11026.6	11369.1	1.22226	0.178043	0.574572	-0.799441	insig
SmM334	pmb0492	584.28	325	583.268	C34H37N3O6	[M+H]+	N',N'',N'''-p-Coumaroyl-cinnamoyl-caffeoyl spermidine	Alkaloids	Phenolamine	15802.5	16438.3	17394.4	13233.7	60068.7	59783.3	25501.1	26935.8	27676.9	1.14813	0.215723	2.68128	1.42292	up
SmM335	Sadp011285	263.11	220.09	262.099	C18H14O2	[M+H]+	15,16-Dihydro-16-hydroxy-11-methylcyclopenta(a)phenanthren-17-one	Terpenoids	Ditepenoids	110118	100715	111923	107727	78938.5	83665.1	106194	107188	99237.7	1.27067	0.179422	0.837568	-0.255723	insig
SmM336	Lmbn003970	329.23	211.14	330.241	C18H34O5	[M-H]-	9,12,13-TriHOME; 9(S),12(S),13(S)-Trihydroxy-10(E)-octadecenoic acid	Lipids	Free fatty acids	78384.5	149810	374160	216978	160038	92582.1	158205	159085	170341	0.203673	0.680434	0.779604	-0.359187	insig
SmM337	mws2218	195.09	83.06	194.08	C8H10N4O2	[M+H]+	Caffeine	Alkaloids	Alkaloids	13697.6	52907.6	31616	17137.5	14281.5	28897.5	23592.5	25388.6	25371.2	0.763142	0.38615	0.614089	-0.703481	insig
SmM338	Waln010743	578.35	279.23	579.354	C28H54NO9P	[M-H]-	1-(2,3-dihydroxypropoxy)-3-(((2-(dimethylamino)ethoxy)(hydroxy)phosphoryl)oxy)propan-2-yl (11Z,14Z)-octadeca-11,14-dienoate	Lipids	LPE	1.15751e+07	2.40675e+07	1.73242e+07	1.53221e+07	1.13946e+07	3.46994e+06	1.85447e+07	1.76886e+07	1.70709e+07	1.06375	0.204875	0.569916	-0.811178	insig
SmM339	Zmmp000969	255.1	123.06	254.09	C11H14N2O5	[M+H]+	5-Ribofuranosylnicotinamide	Nucleotides and derivatives	Nucleotides and derivatives	4.1179e+06	3.52223e+06	3.61709e+06	1.26566e+06	3.20391e+06	846168	2.57665e+06	2.39341e+06	2.57361e+06	1.41059	0.104322	0.472207	-1.08251	down
SmM340	Lhyn080414	347.19	285.18	348.194	C20H28O5	[M-H]-	Leonotin	Terpenoids	Ditepenoids	68474.1	299056	477630	298056	2.21364e+06	1.05922e+06	421264	411084	388106	1.21284	0.241339	4.22514	2.079	up
SmM341	Lasp008338	237.11	181.05	236.105	C13H16O4	[M+H]+	3'-Isoprenyl-2',4',6'-trihydroxyphenylethanone	Phenolic acids	Phenolic acids	468523	820437	1.45818e+06	545458	436272	444835	714803	661638	670377	1.21339	0.266983	0.519292	-0.945383	insig
SmM342	Wcgp003250	163.08	103.05	162.068	C10H10O2	[M+H]+	2-Methyl-3-hydroxyindan-1-one	Others	Others	1.50497e+06	2.57902e+06	1.27064e+06	2.2502e+06	1.71864e+06	1.35572e+06	1.7264e+06	1.84517e+06	1.71017e+06	0.0878818	0.984476	0.994384	-0.00812491	insig
SmM343	Zaxn005821	299.2	227.11	300.209	C20H28O2	[M-H]-	7,13,15-Abietatrienoic acid	Terpenoids	Ditepenoids	802994	821430	623017	1.81675e+06	1.14059e+06	460205	1.00575e+06	1.0175e+06	940302	0.615864	0.42472	1.52064	0.604677	insig
SmM344	MWSHC20109	147.04	91.06	146.037	C9H6O2	[M+H]+	Coumarin	Lignans and Coumarins	Coumarins	70724.5	73023.8	63473.9	79500.8	58392.1	58165.3	56987.7	59414.5	62003.9	0.509277	0.663564	0.946125	-0.0798973	insig
SmM345	Zmzp005934	284.3	102.09	283.288	C18H37NO	[M+H]+	Stearamide	Alkaloids	Alkaloids	24899	26860.3	18055.4	18358.1	16854.9	15572.4	20619.2	22257.6	22155.7	1.41418	0.131078	0.727432	-0.459117	insig
SmM346	MW0063708	531.37	471.35	472.355	C30H48O4	[M+CH3COO]-	Sumaresinol	Terpenoids	Triterpene	3.37786e+06	3.04635e+06	1.82881e+06	2.21993e+06	1.73998e+06	1.85512e+06	2.11677e+06	2.09315e+06	1.95561e+06	1.14855	0.220908	0.704595	-0.505135	insig
SmM347	MW0146111	548.23	247.13	547.224	C20H33N7O11	[M+H]+	Asp-Gly-Asp-Lys-Asn	Amino acids and derivatives	Amino acids and derivatives	272817	896070	413048	974930	469536	150995	487036	461682	448134	0.177125	0.98896	1.00855	0.0122826	insig
SmM348	MWS5173	112.05	70.03	111.043	C4H5N3O	[M+H]+	Isocytosine	Nucleotides and derivatives	Nucleotides and derivatives	98395.3	150521	60711.4	154210	158238	1.71698e+06	445561	473704	436867	1.13642	0.385371	6.55441	2.71247	up
SmM349	MW0157608	492.19	163.04	491.186	C18H29N5O11	[M+H]+	Thr-Gln-Glu-Asp	Amino acids and derivatives	Amino acids and derivatives	1.35878e+06	897830	674675	414253	703105	1.01397e+06	837055	843119	779779	0.857354	0.373431	0.727097	-0.45978	insig
SmM350	pme3459	317.21	299.2	316.204	C20H28O3	[M+H]+	Cafestol	Terpenoids	Ditepenoids	1.9146e+06	1.51084e+06	1.57239e+06	3.32223e+06	2.42739e+06	849724	1.78764e+06	1.64178e+06	1.70589e+06	0.311918	0.538686	1.32044	0.401021	insig
SmM351	Zjmp102708	487.34	451.32	486.334	C30H46O5	[M+H]+	3-Hydroxyolean-12-ene-28,29-dioic acid (Serratagenic Acid)	Terpenoids	Triterpene	217305	36326.1	59607.2	251294	86212.6	78533.5	133921	128891	122940	0.597952	0.690613	1.32819	0.409461	insig
SmM352	Lmmn001643	163.04	119.05	164.047	C9H8O3	[M-H]-	2-Hydroxycinnamic acid*	Phenolic acids	Phenolic acids	720340	633184	648510	765478	761443	1.25483e+06	711482	775113	747496	1.24217	0.251645	1.38946	0.474527	insig
SmM353	MWSmce248	163.04	119.05	164.047	C9H8O3	[M-H]-	3-Hydroxycinnamic Acid*	Phenolic acids	Phenolic acids	720340	633184	648510	765478	761443	1.25483e+06	711482	775113	747496	1.24217	0.251645	1.38946	0.474527	insig
SmM354	Wasn003258	293.12	131.07	294.132	C12H22O8	[M-H]-	Glucosyl 2-Hydroxy-4-Methylpentanoic Acid	Organic acids	Organic acids	130777	67605.1	175199	909135	251338	590838	347111	349744	323278	1.58298	0.133305	4.6879	2.22894	up
SmM355	pmb2653	649.22	145.05	650.227	C24H42O20	[M-H]-	DMelezitose O-rhamnoside	Others	Saccharides	9.82739e+06	6.73305e+06	7.85231e+06	5.69808e+06	9.22055e+06	4.81771e+06	5.38678e+06	4.96267e+06	5.06159e+06	0.882009	0.397823	0.808444	-0.30678	insig
SmM356	MWSmce300	128.1	84.08	127.1	C7H13NO	[M+H]+	Nortropine	Alkaloids	Tropan alkaloids	54940.9	108038	67918.1	28113.9	96844.5	33513	77554.9	71231.9	73438.2	0.928224	0.430134	0.686328	-0.543029	insig
SmM357	MWSmce139	269.04	241.05	268.037	C15H8O5	[M+H]+	Coumestrol	Lignans and Coumarins	Coumarins	56185.2	44930.9	79901.1	133639	51298.3	37505.2	78734.6	72315.5	76828.2	0.179505	0.698649	1.22885	0.297308	insig
SmM358	mws0018	203.22	84.08	202.216	C10H26N4	[M+H]+	Spermine	Alkaloids	Alkaloids	6.83189e+06	6.78645e+06	8.10508e+06	8.04541e+06	7.9931e+06	7.01972e+06	8.22991e+06	8.01362e+06	8.71934e+06	0.712285	0.463528	1.06145	0.0860302	insig
SmM359	Lahp002797	183.06	123.04	182.058	C9H10O4	[M+H]+	Methyl Orsellinate	Phenolic acids	Phenolic acids	181467	119131	143067	221848	125155	130523	133625	134646	124286	0.230363	0.774682	1.07632	0.10611	insig
SmM360	Cmzn005251	433.11	271.06	434.121	C21H22O10	[M-H]-	6-O-Caffeoylarbutin	Phenolic acids	Phenolic acids	121893	91494.3	124528	127971	138384	153835	105320	111951	114726	1.31736	0.109962	1.24348	0.314379	insig
SmM361	Sasn004528	521.11	341.07	522.116	C27H22O11	[M-H]-	Orthosiphoic Acid A	Phenolic acids	Phenolic acids	3.78355e+06	1.32564e+07	8.63643e+06	1.42375e+07	1.75438e+07	1.63065e+07	1.3678e+07	1.36391e+07	1.26495e+07	1.32287	0.099054	1.87284	0.905228	insig
SmM362	pmb0608	549.12	301.07	548.117	C25H24O14	[M+H]+	Chrysoeriol-7-O-(6''-malonyl)glucoside	Flavonoids	Flavones	120077	266623	7246.63	285004	144405	30304	131920	140025	128673	0.423346	0.845087	1.16694	0.222734	insig
SmM363	Zajn008232	329.17	301.18	330.183	C20H26O4	[M-H]-	Carnosic Acid Quinone	Terpenoids	Ditepenoids	113748	79775.1	174590	113930	133852	46798.4	106594	98381.7	99527.7	0.599594	0.55655	0.800243	-0.321489	insig
SmM364	Lmyn011997	337.31	337.31	338.318	C22H42O2	[M-H]-	Erucic acid	Lipids	Free fatty acids	483862	310628	353687	580302	381256	457861	349165	365158	381184	0.973478	0.311131	1.23624	0.305954	insig
SmM365	pmb0876	454.29	313.27	453.286	C21H44NO7P	[M+H]+	LysoPE 16:0	Lipids	LPE	771312	1.21411e+06	846021	1.64909e+06	1.64175e+06	879831	1.59071e+06	1.50367e+06	1.45982e+06	1.11644	0.219027	1.47298	0.558739	insig
SmM366	pme0008	176.1	113.07	175.096	C6H13N3O3	[M+H]+	L-Citrulline	Amino acids and derivatives	Amino acids and derivatives	194371	151016	145287	178753	128529	126454	144833	156462	145450	0.744299	0.457391	0.883959	-0.177949	insig
SmM367	MWS1888	255.09	93.03	256.095	C12H16O6	[M-H]-	Phenyl-beta-D-glucoside	Phenolic acids	Phenolic acids	6575.3	9159.76	8533.16	21888.7	19467.8	4306.81	9773.91	9969.29	9156.34	0.699379	0.323718	1.88161	0.911969	insig
SmM368	Hmmp001310	188.07	118.07	187.063	C11H9NO2	[M+H]+	3-Indoleacrylic acid	Alkaloids	Plumerane	8.22935e+06	2.40012e+07	3.28359e+06	1.59659e+07	2.99107e+07	5.3012e+07	34585493	3.66867e+07	3.36741e+07	1.2717	0.183242	2.78448	1.47741	up
SmM369	Lmyn005812	675.36	397.14	676.367	C33H56O14	[M-H]-	Gingerglycolipid A	Lipids	Glycerol ester	55739.9	51683.2	53626.9	79496.7	349037	90921.4	235942	223058	243540	1.31901	0.307492	3.22543	1.68949	up
SmM370	mws0367	277.22	277.22	278.225	C18H30O2	[M-H]-	α-Linolenic Acid*	Lipids	Free fatty acids	9.40584e+06	1.34534e+07	9.00533e+06	1.53225e+07	2.65558e+07	1.20017e+07	2.26954e+07	2.11145e+07	2.29312e+07	1.26885	0.232294	1.6909	0.757795	insig
SmM371	Lmyn006011	677.38	397.13	678.383	C33H58O14	[M-H]-	Gingerglycolipid B	Lipids	Glycerol ester	64506.4	109927	117657	89643.7	272504	99368.4	162413	177496	169061	0.753992	0.445092	1.58004	0.659965	insig
SmM372	Lmyp009898	259.1	203.07	258.089	C15H14O4	[M+H]+	5-Hydroxylapachol	Quinones	Quinones	112618	61547.3	210315	118347	151108	37436.3	114462	116000	124307	0.430807	0.665188	0.798199	-0.325179	insig
SmM373	Lmhp010514	506.32	365.31	505.317	C25H48NO7P	[M+H]+	LysoPE 20:2(2n isomer)	Lipids	LPE	10293.4	17403.6	11865.2	17123.7	13833	11923.7	13731.9	12708.7	13768.4	0.462137	0.698798	1.08387	0.116195	insig
SmM374	Hmqp006023	326.27	309.27	324.266	C20H36O3	[M+H]+	Ethyl 9-Hydroxy-10,12-octadecadienoic acid	Lipids	Free fatty acids	8486.92	24859.8	17030	10916.8	5043.52	6901.29	11732.2	11708.9	12655.8	1.31074	0.182999	0.453813	-1.13983	down
SmM375	MW0113161	295.13	225.05	294.122	C14H18N2O5	[M+H]+	Musk ketone	Others	Ketone compounds	599736	110314	271176	417671	507658	241377	122670	130502	133999	0.586604	0.730445	1.18903	0.249783	insig
SmM376	Lmqn000432	333.06	333.06	334.067	C9H19O11P	[M-H]-	1-(sn-Glycero-3-phospho)-1D-myo-inositol	Others	Saccharides	2.49594e+06	1.82883e+06	2.44071e+06	1.68508e+06	1.25382e+06	930336	1.96554e+06	1.88559e+06	1.79635e+06	1.54638	0.0342908	0.571908	-0.806145	insig
SmM377	HX1361	177.05	89.04	176.047	C10H8O3	[M+H]+	7-Methoxycoumarin	Lignans and Coumarins	Coumarins	2.34116e+06	5.18885e+06	3.10371e+06	1.51254e+06	3.5917e+06	603404	2.59394e+06	2.37481e+06	2.45115e+06	1.09366	0.252056	0.53675	-0.897678	insig
SmM378	Lmhp009034	452.28	311.26	451.27	C21H42NO7P	[M+H]+	LysoPE 16:1	Lipids	LPE	43290.6	135439	138349	96455.1	73226.1	56124.6	103351	99032.5	94451.5	0.530693	0.439221	0.712143	-0.489762	insig
SmM379	Lmzn106284	471.35	471.35	472.355	C30H48O4	[M-H]-	2,3-Dihydroxylup-20(29)-en-28-oic acid (Alphitolic acid)	Terpenoids	Triterpene	3.93612e+07	3.56328e+07	2.45992e+07	2.57039e+07	2.08724e+07	2.17506e+07	2.91713e+07	2.74837e+07	2.6728e+07	1.40491	0.132114	0.68606	-0.543594	insig
SmM380	Lmsn011830	485.33	485.33	486.334	C30H46O5	[M-H]-	2,19-Dihydroxy-3-oxours-12-en-28-oic acid	Terpenoids	Triterpene	3.46364e+07	7.29852e+06	1.56437e+07	3.85525e+07	2.68629e+07	1.55914e+07	2.54946e+07	2.45742e+07	2.33018e+07	0.778126	0.498222	1.40689	0.492507	insig
SmM381	Zmyn000453	191.02	111.01	192.027	C6H8O7	[M-H]-	Isocitric Acid	Organic acids	Organic acids	1.40225e+07	3.12064e+07	2.10187e+07	3.81467e+06	1.34432e+07	8.71517e+06	1.76316e+07	1.89628e+07	1.74926e+07	1.42421	0.0965574	0.39206	-1.35085	down
SmM382	Hmqn005002	331.23	299.2	332.235	C21H32O3	[M-H]-	12-Hydroxymethylabietate	Terpenoids	Ditepenoids	746253	545657	867667	1.05593e+06	727815	207701	616172	609836	661782	0.46804	0.847707	0.922148	-0.116931	insig
SmM383	pme0534	195.05	75.01	196.058	C6H12O7	[M-H]-	Gluconic acid	Others	Saccharides	1.69706e+06	772701	798692	1.51965e+06	688274	737908	1.01099e+06	1.02321e+06	1.09798e+06	0.248963	0.80437	0.901293	-0.149932	insig
SmM384	mws1506	639.19	161.02	640.2	C29H36O16	[M-H]-	Plantamajoside	Phenolic acids	Phenolic acids	45504.2	41183.5	57837.8	30910.3	61562.2	60569	50048.2	49523.4	53776.1	0.0646447	0.817075	1.05892	0.0825989	insig
SmM385	MEDTN00717	313.18	241.12	314.188	C20H26O3	[M-H]-	4-Oxoretinoic acid	Organic acids	Organic acids	140585	228092	374387	372093	324719	210508	267272	268178	289350	0.650999	0.551069	1.22105	0.288125	insig
SmM386	pme1194	228.1	112.05	227.091	C9H13N3O4	[M+H]+	2'-Deoxycytidine	Nucleotides and derivatives	Nucleotides and derivatives	49027.7	41572.9	58065.5	66137.3	29532.3	13830.4	45945.4	42028.1	44794	0.880298	0.493381	0.73655	-0.441144	insig
SmM387	pmn001351	449.15	245.08	450.153	C22H26O10	[M-H]-	Torachrysone-8-O-(6''-acetyl)glucoside	Phenolic acids	Phenolic acids	5307.57	8127.33	1799.3	14257.6	14711.6	3794.88	6982.02	6537.27	7142.11	0.998049	0.241353	2.15069	1.1048	insig
SmM388	pmb0325	322.21	177.05	321.205	C17H27N3O3	[M+H]+	Feruloylspermidine	Alkaloids	Phenolamine	327653	121154	177477	26979.9	142949	13346.3	118253	129390	125796	1.37244	0.127371	0.29264	-1.7728	down
SmM389	MW0132741	313.07	161.02	254.058	C15H10O4	[M+CH3COO]-	3,5-Dihydroxyflavone	Flavonoids	Flavones	4.64511e+06	2.52604e+06	1.20926e+06	2.42135e+06	5.01491e+06	2.03682e+06	2.81675e+06	3.07867e+06	2.89904e+06	0.377418	0.803514	1.13038	0.176814	insig
SmM390	mws4005	277.09	178.08	276.079	C18H12O3	[M+H]+	Tanshinone I	Quinones	PhenAnthraquinones	705824	632112	502240	404500	437393	432843	602105	549826	570884	1.61673	0.0828162	0.692725	-0.529646	insig
SmM391	Waln010449	552.33	253.22	553.338	C26H52NO9P	[M-H]-	1-(2,3-dihydroxypropoxy)-3-(((2-(dimethylamino)ethoxy)(hydroxy)phosphoryl)oxy)propan-2-yl (E)-hexadec-9-enoate	Lipids	LPE	107370	320943	195222	110483	110556	20249.2	196996	201981	184667	1.21299	0.164898	0.386968	-1.36972	down
SmM392	MW0152240	317.17	287.16	316.175	C13H24N4O5	[M+H]+	Leu-Asn-Ala	Amino acids and derivatives	Amino acids and derivatives	346383	243080	832208	118948	292469	175118	290905	271537	296626	1.27401	0.261673	0.412568	-1.2773	down
SmM393	pmn001426	487.34	469.33	488.35	C30H48O5	[M-H]-	2,3,19-trihydroxyurs-12-en-28-oic acid (Euscaphic acid)	Terpenoids	Triterpene	1.77888e+06	936943	669322	1.58621e+06	2.23085e+06	1.45795e+06	1.5356e+06	1.46682e+06	1.40063e+06	1.19806	0.207379	1.55828	0.639956	insig
SmM394	pmn001705	471.35	471.35	472.355	C30H48O4	[M-H]-	3,24-Dihydroxy-17,21-semiacetal-12(13)oleanolic fruit	Terpenoids	Triterpene	3.0336e+07	2.05402e+07	1.41103e+07	3.04219e+07	1.68834e+07	1.97787e+07	2.10277e+07	1.93669e+07	1.95132e+07	0.1784	0.916551	1.03228	0.04583	insig
SmM395	Wmzn000627	363.25	281.25	364.261	C22H36O4	[M-H]-	Ajugalaevigatic acid	Terpenoids	Ditepenoids	90092.3	144325	87089.7	213485	203020	141843	139093	152540	145757	1.51897	0.0551118	1.73666	0.796314	insig
SmM396	Jmmp009456	317.21	179.07	316.204	C20H28O3	[M+H]+	11,12-dihydroxy-8,11,13-abietatrien-7-one (demethylcryptojaponol)	Terpenoids	Ditepenoids	602055	678470	1.28103e+06	495377	1.48736e+06	521466	783557	829539	858991	0.234921	0.963667	0.977611	-0.0326681	insig
SmM397	Hmbn002692	517.16	175.04	518.164	C22H30O14	[M-H]-	6'-O-Feruloyl-D-sucrose	Phenolic acids	Phenolic acids	48238.4	77624.4	33057.7	259206	58105.4	992301	342456	312537	324404	1.28113	0.309106	8.24068	3.04276	up
SmM398	mws1401	175.11	84.04	174.1	C7H14N2O3	[M+H]+	L-Theanine	Amino acids and derivatives	Amino acids and derivatives	297378	404450	340182	214509	455546	365853	348377	374203	380410	0.178879	0.9807	0.994144	-0.00847294	insig
SmM399	mws0344	165.04	75.01	166.048	C5H10O6	[M-H]-	D-Xylonic acid	Others	Saccharides	1.09241e+06	457964	741872	534348	260802	683099	544434	521009	571394	0.957876	0.29603	0.64489	-0.632875	insig
SmM400	pmp000970	319.23	301.22	318.219	C20H30O3	[M+H]+	Hispanolone	Terpenoids	Ditepenoids	301555	416042	595132	868130	829936	381990	616191	674600	657768	1.02555	0.243324	1.58453	0.664054	insig
SmM401	mws1195	179.07	147.04	178.063	C10H10O3	[M+H]+	p-Coumaric acid methyl ester	Phenolic acids	Phenolic acids	18179.3	16021.7	14031.4	17668.8	33881.6	36901.3	22226.6	23066.7	21029.2	1.41875	0.149159	1.83387	0.874889	insig
SmM402	Waln002594	341.09	163.04	342.095	C15H18O9	[M-H]-	4-O-Galactoyl p-Coumaric acid*	Phenolic acids	Phenolic acids	73829	29178.9	132709	63543.5	151520	48626.9	75429.1	82511.5	77466.3	0.264129	0.842311	1.11867	0.161788	insig
SmM403	pme3017	104.07	58.07	103.063	C4H9NO2	[M+H]+	2-Aminoisobutyric acid	Organic acids	Organic acids	1.6761e+06	1.88721e+06	2.06828e+06	1.74547e+06	1.5275e+06	2.17467e+06	1.84959e+06	1.83394e+06	1.698e+06	0.327423	0.798387	0.967336	-0.0479108	insig
SmM404	HJAP056	477.14	315.1	476.132	C23H24O11	[M+H]+	Dihydroxy-dimethoxyflavone-7-O-glucoside	Flavonoids	Flavones	68277.9	63548.9	371877	191816	109565	46621.2	128683	131069	119888	0.2323	0.673874	0.690888	-0.533476	insig
SmM405	Lmhp010908	536.37	184.07	535.364	C27H54NO7P	[M+H]+	LysoPC 19:1	Lipids	LPC	448000	700177	1.00166e+06	1.01033e+06	415624	242213	672971	629007	616119	0.692588	0.603617	0.775951	-0.365963	insig
SmM406	MW0132606	283.09	219.12	282.089	C17H14O4	[M+H]+	3',4'-Dimethoxyflavone	Flavonoids	Flavones	502893	832944	1.37034e+06	514746	419445	445227	731537	703888	665991	1.34717	0.221142	0.509729	-0.972197	insig
SmM407	mws1080	341.11	179.06	342.116	C12H22O11	[M-H]-	Galactinol	Others	Saccharides	1.7769e+07	24187489	2.61421e+07	2.19536e+07	3.27634e+07	3.66423e+07	2.15831e+07	2.0295e+07	1.96955e+07	1.09289	0.218288	1.34158	0.423929	insig
SmM408	MW0158392	597.22	375.15	538.202	C22H30N6O10	[M+CH3COO]-	Tyr-Asn-Gln-Asp	Amino acids and derivatives	Amino acids and derivatives	112471	271962	372735	265665	355193	184194	258124	261709	239427	0.306892	0.869802	1.06324	0.0884686	insig
SmM409	Hmtp000776	168.07	105.03	167.058	C8H9NO3	[M+H]+	4,5,6-Trihydroxy-2-cyclohexen-1-ylideneacetonitrile	Alkaloids	Alkaloids	57880.2	63077.5	42113.7	118046	263248	1.38476e+06	391490	411790	374678	1.47632	0.313536	10.83	3.43696	up
SmM410	Lmqn008369	595.26	152.99	596.296	C27H49O12P	[M-H]-	PI(18:2/0:0)	Lipids	Glycerol ester	1.90276e+06	3.565e+06	4.57725e+06	2.65093e+06	1.65222e+06	807680	2.93327e+06	2.70187e+06	2.94107e+06	1.20892	0.165889	0.508793	-0.97485	insig
SmM411	Walp006011	246.24	88.08	245.236	C14H31NO2	[M+H]+	2-Aminotetradecane-1,4-diol	Lipids	Sphingolipids	368977	462807	329326	341577	236280	327667	284859	259299	276249	1.18385	0.175993	0.779878	-0.35868	insig
SmM412	pmn001710	521.13	359.08	522.137	C24H26O13	[M-H]-	Rosmarinic acid-3'-O-glucoside	Phenolic acids	Phenolic acids	529977	1.91065e+06	1.02366e+06	1.97276e+06	2.79212e+06	1.72263e+06	1.80171e+06	1.9045e+06	1.73293e+06	1.27631	0.126589	1.87268	0.905107	insig
SmM413	Lskp211486	487.34	405.32	486.334	C30H46O5	[M+H]+	2,19-Dihydroxy-3-oxo-24-norolean-12-en-28-oic acid	Terpenoids	Triterpene	491907	130921	178078	532808	301031	257730	379649	383866	351284	0.807112	0.534815	1.36292	0.446699	insig
SmM414	pme2125	503.16	179	504.169	C18H32O16	[M-H]-	Raffinose	Others	Saccharides	7.52876e+06	6.5045e+06	1.24856e+07	8.41046e+06	8.28491e+06	1.49886e+07	6.77813e+06	7.05306e+06	7.45108e+06	0.55561	0.583526	1.19477	0.256735	insig
SmM415	Zmjp008503	329.1	296.07	328.095	C18H16O6	[M+H]+	5-Hydroxy-4',6,7-trimethoxyflavone (Salvigenin)	Flavonoids	Flavones	2595.2	49899	36551.3	67413.7	18745.2	19950.7	29144.6	27972.3	30757.1	0.482613	0.803141	1.19163	0.25294	insig
SmM416	MWS0434	287.2	269.21	288.209	C19H28O2	[M-H]-	Trans-dehydrorosinone	Others	Ketone compounds	527949	197246	126712	714495	501181	196556	417385	383844	385335	0.842093	0.393459	1.65773	0.729211	insig
SmM417	Hmgp002327	188.07	118.06	187.063	C11H9O2N	[M+H]+	3-amino-2-naphthoic acid	Alkaloids	Alkaloids	8.64337e+06	2.53627e+07	3.37931e+06	1.40338e+07	2.62999e+07	5.79898e+07	3.78589e+07	3.81928e+07	3.49686e+07	1.16866	0.261455	2.63	1.39506	up
SmM418	pmb1096	118.07	91.05	117.058	C8H7N	[M+H]+	Indole	Alkaloids	Plumerane	94316.7	232749	61867.2	123972	193264	705390	235710	257566	255033	1.0195	0.369349	2.62931	1.39469	up
SmM419	Hmmn002544	355.1	193.05	356.111	C16H20O9	[M-H]-	Ferulic acid-4-O-glucoside	Phenolic acids	Phenolic acids	57656.5	38670.1	27697.6	47621.1	77984.1	178422	97689.7	98776.1	106582	1.25858	0.265806	2.45135	1.29358	up
SmM420	Lmgp002593	123.04	77.04	122.037	C7H6O2	[M+H]+	3-hydroxybenzaldehyde	Phenolic acids	Phenolic acids	640741	549528	740727	948982	748167	697852	596039	653550	611307	1.20555	0.184213	1.24029	0.31068	insig
SmM421	Zmxp004480	625.18	301.07	624.169	C28H32O16	[M+H]+	Chrysoeriol-7-O-gentiobioside	Flavonoids	Flavones	34268	33301.9	161462	24690.8	37413.9	22311.1	55787.6	59340.9	54017	1.06212	0.374808	0.368577	-1.43996	down
SmM422	pmn001391	297.08	254.06	298.084	C17H14O5	[M-H]-	Emodin-1,6-dimethyl ether*	Quinones	Anthraquinone	237855	203666	407444	673537	243403	155024	275010	257886	250505	0.160301	0.699014	1.26267	0.33648	insig
SmM423	Zmyn004676	293.21	113.1	294.219	C18H30O3	[M-H]-	17-Hydroxylinolenic acid	Lipids	Free fatty acids	10986.2	14660.1	5767.69	39968.7	16671.8	12987.3	16540.1	16596	17988.4	1.22839	0.267306	2.21645	1.14825	up
SmM424	MW0153708	476.17	193.09	475.178	C23H29N3O6S1	[M+H]+	Met-Tyr-Tyr	Amino acids and derivatives	Amino acids and derivatives	705170	1.12356e+06	768799	2.34727e+06	3.91659e+06	467008	1.35995e+06	1.44847e+06	1.31882e+06	0.840839	0.300424	2.59126	1.37365	insig
SmM425	Zmdp001647	247.13	184.1	246.122	C10H18N2O5	[M+H]+	γ-Glutamyl-L-valine	Amino acids and derivatives	Amino acids and derivatives	7912.97	23967.7	24203.3	52724.8	54696	18862	33468	30424	31622.1	1.17674	0.171211	2.25167	1.171	up
SmM426	Lmsn000363	325.13	145.07	326.137	C16H22O7	[M-H]-	Raspberryketone glucoside	Phenolic acids	Phenolic acids	4.54266e+06	4.07785e+06	4.34876e+06	4.03774e+06	4.19996e+06	4.21982e+06	4.15784e+06	4.37079e+06	4.57873e+06	0.936623	0.336824	0.960542	-0.0580795	insig
SmM427	MWSmce486	503.16	383.12	504.169	C18H32O16	[M-H]-	Manninotriose	Others	Saccharides	293120	538024	393368	607907	381370	372255	414405	403374	442714	0.425221	0.685741	1.1119	0.153023	insig
SmM428	MWSCX014	193.05	133.03	192.042	C10H8O4	[M+H]+	Scopoletin (7-Hydroxy-6-methoxycoumarin)	Lignans and Coumarins	Coumarins	204811	143707	84343	85259.3	74185.6	55327.2	100744	95782.2	91469.3	1.39413	0.165403	0.496168	-1.0111	down
SmM429	pme0026	147.11	84.08	146.106	C6H14N2O2	[M+H]+	L-Lysine	Amino acids and derivatives	Amino acids and derivatives	2.85277e+06	3.50523e+06	1.72019e+06	1.59348e+06	2.10516e+06	837589	2.42931e+06	2.25146e+06	2.22308e+06	1.22339	0.146031	0.561541	-0.832537	insig
SmM430	MEDL00392	522.35	184.07	521.348	C26H52NO7P	[M+H]+	1-(9Z-octadecenoyl)-sn-glycero-3-phosphocholine	Lipids	LPC	1.01731e+07	2.10956e+07	28740053	2.68531e+07	1.23705e+07	4.14975e+06	1.91519e+07	1.94448e+07	1.77367e+07	0.701608	0.553298	0.722785	-0.468362	insig
SmM431	MEDP1341	578.35	279.23	519.332	C26H50NO7P	[M+CH3COO]-	1-(9Z,12Z-octadecadienoyl)-sn-glycero-3-phosphocholine	Lipids	LPC	1.15212e+07	2.26606e+07	1.73413e+07	1.53758e+07	1.19192e+07	3.67353e+06	1.82367e+07	1.6593e+07	1.78184e+07	1.02889	0.221639	0.601059	-0.734421	insig
SmM432	pme2596	184.06	148.04	183.053	C8H9NO4	[M+H]+	4-Pyridoxic acid	Others	Vitamin	104139	134334	93257.6	96549.1	140130	248603	125946	130773	118640	0.882964	0.375931	1.46288	0.548813	insig
SmM433	Lmmn009550	453.34	453.34	454.345	C30H46O3	[M-H]-	3-Oxo-9,19-cyclolanost-24-en-26-oic acid (Mangiferonic acid)	Terpenoids	Triterpene	235372	82125.7	43029.3	240332	131565	74095.4	122222	132894	133436	0.538835	0.7284	1.23706	0.306915	insig
SmM434	Waln011704	580.36	281.25	581.369	C28H56NO9P	[M-H]-	1-(2,3-dihydroxypropoxy)-3-(((2-(dimethylamino)ethoxy)(hydroxy)phosphoryl)oxy)propan-2-yl (Z)-14-Octadecenoic Acid	Lipids	LPE	1.22419e+06	2.78755e+06	2.91524e+06	3.41484e+06	1.25295e+06	561574	2.48905e+06	2.29238e+06	2.2869e+06	0.697174	0.612633	0.754927	-0.405591	insig
SmM435	pmn001553	315.11	153.06	316.116	C14H20O8	[M-H]-	Cimidahurinine	Phenolic acids	Phenolic acids	1.36018e+06	4.52423e+06	1.23789e+07	2.88358e+06	4.37956e+06	2.73502e+06	4.49238e+06	4.11605e+06	4.48025e+06	0.389756	0.489896	0.547447	-0.869208	insig
SmM436	pmd0132	496.34	184.07	495.332	C24H50NO7P	[M+H]+	LysoPC 16:0(2n isomer)	Lipids	LPC	4.59994e+06	6.16514e+06	4.19094e+06	1.03993e+07	2.35924e+07	4.8633e+06	1.50089e+07	1.65479e+07	1.56491e+07	1.1947	0.28737	2.59795	1.37737	up
SmM437	mws0473	131.03	87.05	132.042	C5H8O4	[M-H]-	2-Methylsuccinic acid	Organic acids	Organic acids	340606	556679	272818	384049	215725	476297	324348	314901	346398	0.259093	0.798256	0.919637	-0.120863	insig
SmM438	ML10181668	130.09	84.08	129.079	C6H11NO2	[M+H]+	Cycloleucine	Amino acids and derivatives	Amino acids and derivatives	1.48259e+06	1.66156e+06	1.13364e+06	2.72226e+06	1.46302e+06	399269	1.82134e+06	1.65695e+06	1.70089e+06	0.290449	0.894465	1.07171	0.0999151	insig
SmM439	Lmmn003323	271.23	225.22	272.235	C16H32O3	[M-H]-	2-Hydroxyhexadecanoic acid	Organic acids	Organic acids	280718	463378	303392	503515	459351	225656	340143	308695	319939	0.298966	0.676825	1.13464	0.182235	insig
SmM440	mws4003	279.1	233.06	278.094	C18H14O3	[M+H]+	15,16-Dihydrotanshinone I	Quinones	PhenAnthraquinones	1.30275e+06	983025	1.42717e+06	2.25592e+06	1.46195e+06	988626	1.45191e+06	1.32775e+06	1.44423e+06	0.647362	0.471899	1.26759	0.342092	insig
SmM441	MWSmce331	102.05	56.05	101.048	C4H7NO2	[M+H]+	Azetidine-2-carboxylic acid	Alkaloids	Alkaloids	1.92663e+06	2.66225e+06	2.22307e+06	1.77266e+06	3.02901e+06	2.02442e+06	2.5543e+06	2.31314e+06	2.45978e+06	0.0813832	0.992086	1.00208	0.00299164	insig
SmM442	MWSmce539	315.25	185.12	314.246	C18H34O4	[M+H]+	Dibutyl sebacate	Lipids	Free fatty acids	31820.2	26311.6	35174.5	42922.2	46860.3	27734.9	37430.8	39964.7	36271.7	0.94364	0.302108	1.25948	0.332827	insig
SmM443	Zmjp000624	168.06	150.05	167.058	C8H9NO3	[M+H]+	Pyridoxal	Others	Vitamin	384577	328069	352220	322201	365350	248836	280597	292278	264556	0.921996	0.342078	0.879347	-0.185495	insig
SmM444	Lmmn000774	343.1	181.05	344.111	C15H20O9	[M-H]-	Dihydrocaffeoylglucose	Phenolic acids	Phenolic acids	1.17921e+06	690571	777695	619348	1.57735e+06	1.25107e+06	916103	1.00742e+06	990595	0.603083	0.46322	1.30228	0.381044	insig
SmM445	mws1090	259.02	96.97	260.03	C6H13O9P	[M-H]-	Glucose-1-phosphate	Others	Saccharides	1.2383e+06	1.91869e+06	1.59545e+06	1.05194e+06	947790	656156	1.13722e+06	1.06351e+06	1.17438e+06	1.57158	0.0494214	0.558848	-0.839473	insig
SmM446	mws2623	281.25	281.25	282.256	C18H34O2	[M-H]-	11-Octadecanoic acid(Vaccenic acid)	Lipids	Free fatty acids	3.62379e+06	5.68365e+06	4.03643e+06	8.02553e+06	7.05303e+06	5.11922e+06	6.2234e+06	6.73753e+06	6.14997e+06	1.39025	0.103613	1.51364	0.59802	insig
SmM447	Zmpn006881	487.34	469.32	488.35	C30H48O5	[M-H]-	2,3,19-Trihydroxyurs-12-en-28-oic acid (Tormentic acid)	Terpenoids	Triterpene	1.69022e+06	992606	653324	1.62213e+06	2.07762e+06	1.35869e+06	1.53065e+06	1.38399e+06	1.46692e+06	1.18156	0.20506	1.51625	0.600508	insig
SmM448	MWSmce058	531.38	59.02	532.376	C32H52O6	[M-H]-	24-(Acetyloxy)-11,23,25-trihydroxydammar-13(17)-en-3-one (Alisol A 24-acetate)	Terpenoids	Triterpene	23434.4	14529.8	7665.14	21261.3	17529.3	14455.4	14729	13318.2	13986.5	0.64679	0.648078	1.16693	0.222713	insig
SmM449	MWSmce475	325.19	307.18	324.184	C20H24N2O2	[M+H]+	Quinidine	Alkaloids	Quinoline alkaloids	125265	489990	829426	522580	358227	223410	469941	443224	490286	0.114415	0.646539	0.764332	-0.387728	insig
SmM450	pme1439	165.05	119.05	164.047	C9H8O3	[M+H]+	p-Coumaric acid	Phenolic acids	Phenolic acids	53392.9	75902.5	91034.5	115050	167197	221844	125910	125406	136962	1.5986	0.0784699	2.28789	1.19402	up
SmM451	pmp000269	489.36	407.33	488.35	C30H48O5	[M+H]+	2,3,19-Trihydroxyolean-12-en-28-oic acid (Arjunic acid)	Terpenoids	Triterpene	159272	75618.5	70572.1	129301	145885	110923	116215	116078	106237	0.921839	0.454755	1.26402	0.338015	insig
SmM452	pme0010	106.05	70.03	105.043	C3H7NO3	[M+H]+	L-Serine	Amino acids and derivatives	Amino acids and derivatives	12258.5	25489.2	16692.4	40231	34636.7	76546.5	34281.7	36671.8	37900.8	1.57705	0.12346	2.7813	1.47576	up
SmM453	mws0567	146.09	87.04	145.085	C5H11N3O2	[M+H]+	4-Guanidinobutyric acid	Organic acids	Organic acids	337300	698229	257133	1.01135e+06	438918	1.40688e+06	695961	770359	735927	1.22072	0.196871	2.21028	1.14423	up
SmM454	pme3732	244.09	112.05	243.085	C9H13N3O5	[M+H]+	Cytidine	Nucleotides and derivatives	Nucleotides and derivatives	425220	325403	276863	347189	275879	171007	340521	308861	317074	0.930426	0.313273	0.772832	-0.371774	insig
SmM455	MWSslk108	204.13	85.03	203.116	C9H17NO4	[M+H]+	O-Acetyl-L-carnitine	Alkaloids	Alkaloids	1.11405e+06	1.73771e+06	1.0258e+06	899872	2.32755e+06	1.6066e+06	1.46711e+06	1.34681e+06	1.47906e+06	0.498464	0.54421	1.24667	0.318076	insig
SmM456	MWSHC2054	136.06	119.04	135.054	C5H5N5	[M+H]+	Adenine	Nucleotides and derivatives	Nucleotides and derivatives	1.04888e+07	7.37101e+06	6.93579e+06	4.19499e+06	6.72964e+06	2.97591e+06	5.21697e+06	5.23452e+06	4.77659e+06	1.40728	0.0821462	0.560606	-0.834941	insig
SmM457	mws1489	283.26	283.26	284.272	C18H36O2	[M-H]-	Stearic Acid	Lipids	Free fatty acids	5.04565e+07	3.60278e+07	2.00742e+07	6.54777e+07	5.52742e+07	2.75447e+07	5.6587e+07	5.11392e+07	5.3216e+07	0.780773	0.389866	1.39169	0.476839	insig
SmM458	pmp001073	168.1	150.09	167.095	C9H13NO2	[M+H]+	Synephrine; 4-[1-Hydroxy-2-(methylamino)ethyl]phenol	Alkaloids	Phenolamine	1.29934e+06	1.18227e+06	1.1578e+06	1.11493e+06	1.13117e+06	757007	953374	906889	860395	1.12823	0.218068	0.825165	-0.277246	insig
SmM459	pma1303	492.31	184.07	491.301	C24H46NO7P	[M+H]+	LysoPC 16:2	Lipids	LPC	28719.1	120626	50276.9	38498	59864.3	11093.2	81023.5	76204.6	84429.1	0.82023	0.406214	0.548313	-0.866928	insig
SmM460	Wmsp000948	333.17	315.16	332.162	C19H24O5	[M+H]+	12-Epi-Montanin B	Terpenoids	Ditepenoids	149462	75551.1	98262.2	349183	264928	218318	184051	181698	167215	1.68566	0.0279304	2.57499	1.36457	up
SmM461	Zbdn001947	301.09	123.01	302.1	C13H18O8	[M-H]-	Isotachioside	Phenolic acids	Phenolic acids	360700	223881	408265	728999	358837	657925	408889	441454	451537	1.29425	0.143962	1.75834	0.814214	insig
SmM462	pmp001254	625.25	488.17	624.247	C36H36N2O8	[M+H]+	Grossamide	Alkaloids	Phenolamine	24866.1	70972	59664.9	41252	65126.1	11818.5	43569.4	39322.4	41842.7	0.59014	0.581424	0.760092	-0.395754	insig
SmM463	MWSmce203	341.12	73.03	342.116	C12H22O11	[M-H]-	D-Cellobiose	Others	Saccharides	70185.5	146623	114876	156829	158440	230977	126347	139898	135139	1.35094	0.0968016	1.64688	0.719737	insig
SmM464	mws0884	328.05	134.05	329.053	C10H12N5O6P	[M-H]-	Cyclic 3',5'-Adenylic acid	Nucleotides and derivatives	Nucleotides and derivatives	24325.7	17409.3	20430.3	13422.9	18156.4	4820.95	16203.8	17134.9	17962.7	1.17277	0.145648	0.585539	-0.772162	insig
SmM465	Zmnn010135	259.1	244.08	260.105	C15H16O4	[M-H]-	Sibiricol	Lignans and Coumarins	Coumarins	8116.54	12948.2	22248.9	8595.22	7035.25	7633.97	9361.53	9271.28	8510.13	1.27965	0.247467	0.537116	-0.896695	insig
SmM466	mws1436	287.29	97.1	286.287	C18H38O2	[M+H]+	1,18-Octadecanediol	Lipids	Free fatty acids	37127	28885	51363	91462.5	35863.3	20350.6	43344.1	40644.7	39144.7	0.128054	0.692121	1.25816	0.331313	insig
SmM467	NK10251888	203.15	70.07	202.143	C8H18N4O2	[M+H]+	NG,NG-Dimethyl-L-arginine*	Amino acids and derivatives	Amino acids and derivatives	230732	272931	162911	207829	361843	269503	277566	250256	266400	0.869685	0.360548	1.25894	0.332209	insig
SmM468	Hmln000659	331.07	169.01	332.074	C13H16O10	[M-H]-	3-O-Galloyl-D-glucose*	Phenolic acids	Phenolic acids	279274	129937	290471	464518	278153	583676	349736	340988	316173	1.29456	0.129114	1.89564	0.922686	insig
SmM469	Lmfn000604	331.07	169.01	332.074	C13H16O10	[M-H]-	6-O-Galloyl-β-D-glucose*	Phenolic acids	Phenolic acids	279274	129937	290471	464518	278153	583676	349736	340988	316173	1.29456	0.129114	1.89564	0.922686	insig
SmM470	Qmdp112507	287.24	171.12	286.23	C20H30O	[M+H]+	Abietatrien-3β-ol	Terpenoids	Ditepenoids	1.58035e+06	464617	712738	2.849e+06	1.95718e+06	1.46845e+06	1.51815e+06	1.47736e+06	1.3717e+06	1.41183	0.0922579	2.27531	1.18606	up
SmM471	Xmyp005599	611.16	287.06	610.153	C27H30O16	[M+H]+	Kaempferol-3-O-galactoside-4'-O-glucoside	Flavonoids	Flavonols	61585.1	48741.3	643998	67675.4	139931	52638.7	147725	162580	150068	0.488167	0.490566	0.345004	-1.53531	insig
SmM472	Zaxn005958	299.2	227.11	300.209	C20H28O2	[M-H]-	18-Oxoferruginol	Terpenoids	Ditepenoids	794951	783782	647273	1.65944e+06	1.09798e+06	441762	934645	1.01769e+06	927954	0.534719	0.454429	1.43718	0.523244	insig
SmM473	MWSHY0157	317.14	181.09	316.131	C18H20O5	[M+H]+	4'-Hydroxy-2,4,6-trimethoxydihydrochalcone; Loureirin B	Flavonoids	Chalcones	49350.7	52896.3	58672.7	108394	62151.6	30470.1	55097	59570	54054.7	0.249503	0.615447	1.24917	0.320967	insig
SmM474	pma3101	256.08	124.04	256.082	C11H14NO6+	[M]+	Nicotinate D-ribonucleoside	Others	Vitamin	1.47471e+06	1.66614e+06	1.22982e+06	1.63282e+06	640822	499758	1.2293e+06	1.29588e+06	1.36441e+06	1.15423	0.270927	0.634548	-0.656199	insig
SmM475	pmp000226	313.11	249.09	312.1	C18H16O5	[M+H]+	Tanshindiol B	Quinones	PhenAnthraquinones	1.74041e+07	1.69372e+07	2.90866e+07	2.70983e+07	1.17815e+07	8.21207e+06	1.95723e+07	1.76875e+07	1.82724e+07	0.843656	0.486746	0.742446	-0.429641	insig
SmM476	Wbmp002283	146.06	118.06	145.053	C9H7NO	[M+H]+	Α-hydroxyquinoline	Alkaloids	Alkaloids	90406.1	191967	29164.6	110346	215552	917653	294951	290091	267185	1.13686	0.344487	3.99165	1.99699	up
SmM477	mws4052	102.06	56.05	101.048	C4H7NO2	[M+H]+	1-Aminocyclopropane-1-carboxylic acid	Organic acids	Organic acids	817193	976790	751120	713078	886595	544209	828026	917985	862477	0.925975	0.333277	0.842355	-0.247499	insig
SmM478	MWS0442	527.16	365.1	504.169	C18H32O16	[M+Na]+	Maltotriose	Others	Saccharides	3.62842e+06	3.44247e+06	4.38723e+06	1.27418e+07	1.2597e+07	1.91916e+07	9.67705e+06	9.44599e+06	8.74068e+06	1.82532	0.0348084	3.88637	1.95842	up
SmM479	pmb3042	491.12	329.1	492.127	C23H24O12	[M-H]-	Tricin-5-O-Glucoside	Flavonoids	Flavones	80039.6	42922.6	84523.8	181935	68079.3	192389	124621	113042	115042	1.23092	0.1797	2.13221	1.09235	up
SmM480	Wmzn000227	145.06	109.04	146.058	C6H10O4	[M-H]-	2,2-Dimethylsuccinic acid	Organic acids	Organic acids	372025	512716	307433	250207	573364	333452	358098	380268	397890	0.214573	0.924151	0.970515	-0.0431774	insig
SmM481	pmb0964	366.18	204.12	365.17	C16H23N5O5	[M+H]+	Isopentenyladenine-7-N-glucoside	Nucleotides and derivatives	Nucleotides and derivatives	492737	819356	710812	1.76163e+06	2.41299e+06	3.60652e+06	1.61338e+06	1.60565e+06	1.46675e+06	1.74723	0.0666972	3.84652	1.94355	up
SmM482	MW0058413	494.32	184.07	493.317	C24H48NO7P	[M+H]+	1-(9Z-nonadecenoyl)-glycero-3-phosphoethanolamine	Lipids	Glycerol ester	1.45254e+06	4.45236e+06	2.68102e+06	1.58638e+06	1.64139e+06	344724	2.47403e+06	2.44617e+06	2.24259e+06	1.18113	0.186075	0.416089	-1.26504	down
SmM483	MWS2058	151.04	107.05	152.047	C8H8O3	[M-H]-	3-Methylsalicylic Acid	Phenolic acids	Phenolic acids	16289.4	20206.2	19341.2	16843.8	8364.56	10418.7	14045.7	14692.4	13215.3	1.40541	0.101882	0.638057	-0.648244	insig
SmM484	MW0139604	395.15	61.99	396.157	C23H24O6	[M-H]-	Rotenonic acid	Organic acids	Organic acids	845331	721774	1.74427e+06	1.3957e+06	1.25897e+06	540982	1.04695e+06	941952	1.00506e+06	0.0957873	0.930941	0.965053	-0.0513207	insig
SmM485	pme1383	170.08	134.06	169.074	C8H11NO3	[M+H]+	Pyridoxine	Others	Vitamin	264416	166264	174841	75208.3	97327	95822	129419	124120	137839	1.72595	0.0634167	0.443184	-1.17402	down
SmM486	mws0232	377.15	243.09	376.138	C17H20N4O6	[M+H]+	Riboflavin (Vitamin B2)	Others	Vitamin	982499	749519	740299	362879	713536	290869	577746	629243	571116	1.41499	0.0870951	0.553038	-0.85455	insig
SmM487	MWSslk154	277.13	115.04	276.121	C12H20O7	[M+H]+	Triethyl citrate	Organic acids	Organic acids	118616	183803	91842.8	176770	134392	224832	123263	136368	134334	1.03168	0.279525	1.35949	0.443065	insig
SmM488	MWSslk208	301.22	301.22	302.225	C20H30O2	[M-H]-	Kaurenoic Acid	Terpenoids	Ditepenoids	9.89844e+06	1.93492e+07	3.25725e+07	1.1713e+07	1.6275e+07	1.20566e+07	1.63662e+07	1.6416e+07	1.49067e+07	0.805078	0.385203	0.647761	-0.626467	insig
SmM489	Zmjp000966	268.11	136.06	267.097	C10H13N5O4	[M+H]+	Vidarabine	Nucleotides and derivatives	Nucleotides and derivatives	3.00609e+07	2.4704e+07	2.74694e+07	1.81848e+07	3.46117e+07	8.5778e+06	1.98579e+07	2.20266e+07	2.15852e+07	0.892373	0.458334	0.746335	-0.422105	insig
SmM490	Lmtn004049	263.13	204.12	264.136	C15H20O4	[M-H]-	Abscisic acid	Organic acids	Organic acids	13434.8	7572.7	12958.5	28280.5	26087.2	20254.7	15968.1	17195.5	17771.4	1.66486	0.0127161	2.19697	1.13552	up
SmM491	mws0639	153.02	109.03	154.027	C7H6O4	[M-H]-	2,3-Dihydroxybenzoic Acid*	Phenolic acids	Phenolic acids	526981	679176	826603	720200	1.69245e+06	1.22237e+06	766459	854157	802228	1.29125	0.190218	1.78822	0.838523	insig
SmM492	Lmmn008971	455.35	455.35	456.36	C30H48O3	[M-H]-	3-Hydroxycycloarta-24-ene-26-oic acid (Isomangiferolic acid)	Terpenoids	Triterpene	582298	273918	251532	716775	245524	511789	388477	364549	406703	0.591899	0.521796	1.33071	0.412192	insig
SmM493	MWSmce017	179.03	133.03	178.027	C9H6O4	[M+H]+	Daphnetin	Lignans and Coumarins	Coumarins	285866	263387	283018	381764	344733	413276	323010	355281	324266	1.75658	0.0248622	1.36947	0.453622	insig
SmM494	MWS80006	311.22	293.21	312.23	C18H32O4	[M-H]-	9-Hydroperoxy-9Z,11E-Octadecadienoic Acid	Lipids	Free fatty acids	55932.4	104075	158101	149813	70641.4	62472.6	99802.5	91205.1	90628.8	0.263117	0.786978	0.889401	-0.169093	insig
SmM495	mws0066	315.05	151	316.058	C16H12O7	[M-H]-	Isorhamnetin; 3'-Methoxy-3,4',5,7-Tetrahydroxyflavone	Flavonoids	Flavonols	110148	91313.5	63011.5	105100	188265	113402	109861	119955	108693	1.23467	0.209479	1.53803	0.621083	insig
SmM496	Waln009920	576.33	277.22	577.338	C28H52NO9P	[M-H]-	1-(2,3-dihydroxypropoxy)-3-(((2-(dimethylamino)ethoxy)(hydroxy)phosphoryl)oxy)propan-2-yl (8E,11Z,14Z)-octadeca-8,11,14-trienoate	Lipids	LPE	3.67136e+06	1.24794e+07	6.64305e+06	6.06466e+06	3.77241e+06	1.11995e+06	8.05493e+06	7.6116e+06	7.21688e+06	1.04337	0.271015	0.480702	-1.05679	down
SmM497	Smpn009074	503.34	503.34	504.345	C30H48O6	[M-H]-	2,3,19,23-Tetrahydroxyurs-12-en-28-oic acid	Terpenoids	Triterpene	435098	1.19069e+06	296086	1.50295e+06	515740	386935	643898	690996	620448	0.365431	0.73853	1.25171	0.3239	insig
SmM498	pme3827	198.08	152.07	197.069	C9H11NO4	[M+H]+	3,4-Dihydroxy-L-phenylalanine (L-Dopa)	Amino acids and derivatives	Amino acids and derivatives	715033	620336	627891	472410	442626	685861	852318	840777	768814	1.14714	0.251633	0.815427	-0.294372	insig
SmM499	MW0144704	258.14	129.1	257.138	C11H19N3O4	[M+H]+	Ala-Pro-Ala	Amino acids and derivatives	Amino acids and derivatives	633522	706858	499990	655828	762917	866678	562919	620683	567141	1.22211	0.15909	1.24183	0.312465	insig
SmM500	pmf0526	271.1	147.04	270.089	C16H14O4	[M+H]+	Isoimperatorin	Lignans and Coumarins	Coumarins	350440	222113	73248.1	1.30021e+06	273919	99532.4	510184	499681	458959	0.631063	0.458569	2.5916	1.37384	insig
SmM501	Cmqn009444	315.23	257.19	316.24	C21H32O2	[M-H]-	3-(11,13-Pentadecadienyl)-(Z,E)1,2-Benzenediol*	Phenolic acids	Phenolic acids	26182.4	28342	74022.7	52293.7	35426.4	19185.5	34523.7	36633.5	32809.5	0.315006	0.717358	0.831646	-0.265959	insig
SmM502	Cmqn010313	315.23	257.19	316.24	C21H32O2	[M-H]-	3-(8,11-Pentadecadienyl)-(E,Z)-1,2-Benzenediol*	Phenolic acids	Phenolic acids	26182.4	28342	74022.7	52293.7	35426.4	19185.5	34523.7	36633.5	32809.5	0.315006	0.717358	0.831646	-0.265959	insig
SmM503	MW0153689	473.2	327.14	472.189	C22H28N6O4S1	[M+H]+	Met-Trp-His	Amino acids and derivatives	Amino acids and derivatives	44199.6	57852.2	166632	58478.8	67367.1	52710.2	60716	66548.5	67242	0.545896	0.519719	0.664558	-0.589532	insig
SmM504	MW0154274	485.16	163.08	484.163	C28H24N2O6	[M+H]+	Nap-HoPhe-OH	Amino acids and derivatives	Amino acids and derivatives	745792	368799	355105	882710	664623	728362	509899	540491	569633	1.31448	0.159028	1.54841	0.63079	insig
SmM505	MW0150879	434.16	268.08	433.16	C19H23N5O7	[M+H]+	His-Asp-Tyr	Amino acids and derivatives	Amino acids and derivatives	95050.3	59186.8	77781.8	216562	90962	49582.5	93309.6	93012.7	84501.1	0.543319	0.49558	1.53913	0.622111	insig
SmM506	mws0924	145.05	101.06	146.058	C6H10O4	[M-H]-	2-Methylglutaric acid	Organic acids	Organic acids	217509	232360	164668	139387	214841	182613	172891	163235	182414	0.724925	0.436785	0.87357	-0.195005	insig
SmM507	Lmqn000213	665.21	341.11	666.222	C24H42O21	[M-H]-	Stachyose	Others	Saccharides	1.5533e+07	1.48339e+07	2.1647e+07	1.74742e+07	9.32786e+06	1.30926e+07	1.32144e+07	1.47601e+07	1.41662e+07	1.03496	0.275497	0.766999	-0.382704	insig
SmM508	mws0193	190.12	84.08	189.111	C7H15N3O3	[M+H]+	L-Homocitrulline	Amino acids and derivatives	Amino acids and derivatives	101471	135738	83700.7	113443	137132	92007.5	132766	119200	123068	0.380617	0.737589	1.06753	0.094282	insig
SmM509	MW0006472	357.21	297.19	358.214	C22H30O4	[M-H]-	Cannabidiolic acid	Others	Others	197396	264243	283090	466129	166389	134000	212052	231595	235987	0.271014	0.952295	1.02926	0.0416046	insig
SmM510	MWS3046	181.05	121.03	182.058	C9H10O4	[M-H]-	3-(3-Hydroxyphenyl)-3-hydroxypropanoic acid	Phenolic acids	Phenolic acids	3.16225e+06	2.29467e+06	3.44246e+06	4.13011e+06	2.7555e+06	2.40975e+06	2.40132e+06	2.6837e+06	2.59224e+06	0.141278	0.84551	1.0445	0.0628085	insig
SmM511	Sasn007131	701.15	503.1	702.159	C36H30O15	[M-H]-	Orthosiphoic Acid B	Phenolic acids	Phenolic acids	694208	448462	555592	603283	330007	418614	587434	538708	529556	0.917493	0.343847	0.796052	-0.329066	insig
SmM512	pmn001610	307.26	307.26	308.272	C20H36O2	[M-H]-	Eicosadienoic acid	Lipids	Free fatty acids	222763	313131	189279	355056	412493	315761	363215	378036	405818	1.47536	0.0663429	1.49387	0.579052	insig
SmM513	pmn001361	537.1	339.05	538.111	C27H22O12	[M-H]-	Salvianolic acid I	Phenolic acids	Phenolic acids	6.49607e+06	7.01878e+06	7.4699e+06	6.94808e+06	5.94926e+06	6.46721e+06	7.09794e+06	6.42541e+06	6.46331e+06	1.05494	0.251231	0.922792	-0.115923	insig
SmM514	Lmhp112042	355.28	263.24	354.277	C21H38O4	[M+H]+	1-Linoleoylglycerol*	Lipids	Glycerol ester	32849.5	63495.4	57085.3	32933.9	70394.8	34356.4	53483.5	57683.2	59843.3	0.391024	0.751626	0.897379	-0.156211	insig
SmM515	Lmzn106829	453.34	453.34	454.345	C30H46O3	[M-H]-	3-Oxolup-20(29)-en-28-oic acid (Betulonic acid)	Terpenoids	Triterpene	186883	79941	56450	222074	115432	100445	111217	120881	108630	0.761148	0.528741	1.35474	0.438014	insig
SmM516	mws1155	181.07	101.02	182.079	C6H14O6	[M-H]-	D-Mannitol	Others	Saccharides	32635.4	21669.1	32460	44980	12312.7	35936.2	24709.1	27530.4	27019.9	0.108915	0.851184	1.07451	0.103674	insig
SmM517	Zmzp000145	189.16	84.08	188.153	C9H20N2O2	[M+H]+	Trimethyllysine	Amino acids and derivatives	Amino acids and derivatives	988581	1.23407e+06	904953	969797	1.41818e+06	1.8835e+06	1.58778e+06	1.5658e+06	1.42689e+06	1.041	0.283298	1.36574	0.449678	insig
SmM518	MW0158701	373.11	153.02	374.111	C18H18N2O7	[M-H]-	TyrMe-Gly-OH	Amino acids and derivatives	Amino acids and derivatives	1.68069e+06	1.13561e+06	2.13136e+06	1.25794e+06	1.0193e+06	234273	1.20394e+06	1.16502e+06	1.30079e+06	1.14967	0.127329	0.507617	-0.978188	insig
SmM519	Cmbn004440	535.15	179.04	536.153	C25H28O13	[M-H]-	10-O-[(E)-Caffeoyl]-geniposidic acid	Terpenoids	Monoterpenoids	631368	3.42545e+06	3.25477e+06	2.16673e+06	4.53936e+06	141029	2.405e+06	2.67857e+06	2.46363e+06	0.416246	0.926196	0.936475	-0.0946879	insig
SmM520	MW0154369	446.17	131.05	423.174	C17H29NO11	[M+Na]+	Neolinustatin	Alkaloids	Alkaloids	496737	963466	202349	442744	1.22499e+06	448925	655101	589675	649060	0.509158	0.68096	1.27314	0.34839	insig
SmM521	pmn001708	487.34	425.34	488.35	C30H48O5	[M-H]-	2,3,23-Trihydroxyurs-12-en-28-oic acid (Asiatic acid)	Terpenoids	Triterpene	345834	244575	261906	441654	957689	258543	415319	425630	380940	1.0568	0.327536	1.94516	0.959887	insig
SmM522	pmb0296	357.3	265.25	356.293	C21H40O4	[M+H]+	1-Oleoyl-Sn-Glycerol	Lipids	Glycerol ester	21603	31010.2	47244.5	28133.5	34009.5	12556.6	29338.3	29597.4	26638.1	0.741062	0.443682	0.748062	-0.418771	insig
SmM523	Smnp012194	619.39	437.34	618.392	C39H54O6	[M+H]+	2ɑ-hydroxy-3β-trans-p-hydroxycinnamoyloxy oleanolic acid	Terpenoids	Triterpene	17973.1	62189.2	15534.9	30208	20313.9	25531.9	25301.3	25173.4	22806.1	0.0614894	0.710132	0.794734	-0.331456	insig
SmM524	mws0275	133.01	71.01	134.022	C4H6O5	[M-H]-	L-Malic acid	Organic acids	Organic acids	7.35016e+06	6.73229e+06	3.44566e+06	6.23319e+06	756613	4.71903e+06	6.36055e+06	7.13739e+06	6.77624e+06	0.810434	0.398298	0.668003	-0.582073	insig
SmM525	MWS1837	158.12	95.09	157.11	C8H15NO2	[M+H]+	Tranexamic Acid	Organic acids	Organic acids	27645	54922.1	56459.9	37935.6	58666.3	39152.4	43796.9	48885.4	45082.2	0.0063768	0.929552	0.97646	-0.0343669	insig
SmM526	mws0531	493.11	295.06	494.121	C26H22O10	[M-H]-	Salvianolic acid A	Phenolic acids	Phenolic acids	6.65003e+06	5.04757e+06	3.85122e+06	4.38068e+06	4.24363e+06	1.11173e+06	4.0154e+06	4.44466e+06	4.04049e+06	0.99882	0.226769	0.626159	-0.675399	insig
SmM527	pmb0889	279.23	95.09	278.225	C18H30O2	[M+H]+	Punicic acid (9Z,11E,13Z-octadecatrienoic acid)	Lipids	Free fatty acids	227024	250540	266441	479112	262448	353123	310346	276495	296792	1.32285	0.200721	1.47134	0.557129	insig
SmM528	MW0146178	521.22	461.21	462.196	C18H30N4O10	[M+CH3COO]-	Asp-Leu-Ser-Glu	Amino acids and derivatives	Amino acids and derivatives	457799	162986	380952	635426	253557	277778	326658	366187	353938	0.324557	0.73718	1.16474	0.220003	insig
SmM529	Lmsn011015	485.33	455.32	486.334	C30H46O5	[M-H]-	1-Oxo-Siaresinolic acid	Terpenoids	Triterpene	28528.3	17436.8	15833	37981.8	52907.5	17182.2	27618.6	25270.6	24814.9	1.03313	0.272445	1.74878	0.806352	insig
SmM530	MW0150031	526.26	285.18	525.255	C22H35N7O8	[M+H]+	Glu-Ile-Ala-His-Gly	Amino acids and derivatives	Amino acids and derivatives	312508	194506	375846	113363	153550	127642	205382	185706	186304	1.64885	0.0857174	0.446905	-1.16196	down
SmM531	Lmcp003788	479.12	317.06	478.111	C22H22O12	[M+H]+	Isotamarixin	Flavonoids	Flavonols	679745	414141	285329	328949	1.02034e+06	121672	385828	363131	408182	0.301802	0.924745	1.06652	0.0929083	insig
SmM532	Lmqn001932	579.21	417.16	580.216	C28H36O13	[M-H]-	Syringaresinol-4'-O-glucoside; Acanthoside B	Lignans and Coumarins	Lignans	11932.1	278700	55482.9	18627.8	73597.2	16577.9	76071.4	74041.4	67917.8	0.606128	0.441045	0.314355	-1.66953	insig
SmM533	Wadn006082	551.12	353.07	552.127	C28H24O12	[M-H]-	methyl lithospermate	Phenolic acids	Phenolic acids	1.01908e+06	1.60501e+06	1.91399e+06	1.74439e+06	2.24069e+06	2.48212e+06	1.9759e+06	1.76814e+06	1.8166e+06	1.22337	0.134579	1.4251	0.511061	insig
SmM534	mws0120	258.11	104.11	257.103	C8H20NO6P	[M+H]+	Choline Alfoscerate	Lipids	PC	1.42465e+06	1.63182e+06	877207	688155	476850	25227.4	858321	800614	900272	1.21897	0.0383704	0.302575	-1.72464	down
SmM535	MW0158652	480.2	182.08	457.221	C24H31N3O6	[M+Na]+	Tyr-Tyr-Leu	Amino acids and derivatives	Amino acids and derivatives	220904	269951	95106.4	644205	829078	1.45603e+06	852704	920259	958227	1.69328	0.0804105	4.99915	2.32168	up
SmM536	mws2212	179.03	135.05	180.042	C9H8O4	[M-H]-	Caffeic acid	Phenolic acids	Phenolic acids	3.6798e+06	3.19625e+06	3.08378e+06	5.30429e+06	5.87079e+06	5.24628e+06	4.50012e+06	4.26988e+06	4.80089e+06	1.82282	0.00138737	1.64876	0.72138	insig
SmM537	MW0158278	469.21	143.11	468.201	C24H28N4O6	[M+H]+	Trp-Tyr-Thr	Amino acids and derivatives	Amino acids and derivatives	159366	358378	781387	220844	88904.9	140708	224184	237730	211307	1.25164	0.260466	0.346737	-1.52808	down
SmM538	Zmhn000892	301.09	139.05	302.1	C13H18O8	[M-H]-	4-O-Glucosyl-3,4-dihydroxybenzyl alcohol	Phenolic acids	Phenolic acids	118697	42265	111317	157300	100120	106426	98271.4	100840	109832	0.843192	0.375586	1.3363	0.418246	insig
SmM539	mws0256	118.09	72.08	117.079	C5H11NO2	[M+H]+	L-Valine	Amino acids and derivatives	Amino acids and derivatives	1.8646e+06	2.34308e+06	973261	3.37765e+06	2.22744e+06	8.97652e+06	4.21435e+06	4.48509e+06	3.98692e+06	1.29103	0.269695	2.81447	1.49286	up
SmM540	MWS2430	241.22	241.21	242.225	C15H30O2	[M-H]-	13-methylmyristic acid	Lipids	Free fatty acids	466316	507736	480579	736456	497404	411734	467183	499993	525840	0.498291	0.580569	1.13128	0.177955	insig
SmM541	pmd0160	454.29	313.27	453.286	C21H44NO7P	[M+H]+	LysoPE 16:0(2n isomer)	Lipids	LPE	699228	1.13032e+06	830973	1.59997e+06	1.60451e+06	910878	1.53138e+06	1.38138e+06	1.38808e+06	1.2614	0.159306	1.54682	0.629308	insig
SmM542	MWSHY0021	299.09	256.07	298.084	C17H14O5	[M+H]+	Apigenin-7,4'-dimethyl ether	Flavonoids	Flavones	273533	107709	28546.3	1.19966e+06	245587	77088.9	347602	386877	352266	0.90045	0.400482	3.71492	1.89333	insig
SmM543	Lmtp004126	567.1	319.04	566.091	C24H22O16	[M+H]+	Myricetin-3-O-(6''-malony)glucoside	Flavonoids	Flavonols	781710	807857	787042	850026	3969985	545879	1.06931e+06	953692	985332	0.644573	0.458612	2.25779	1.17491	insig
SmM544	Zmdn003987	550.97	352.97	552.127	C28H24O12	[M-H]-	Methyl salvianolate H	Phenolic acids	Phenolic acids	480483	565408	732014	582737	683904	654126	707609	637298	641101	0.58868	0.597627	1.08035	0.111504	insig
SmM545	Lmtn003096	523.22	361.14	524.226	C26H36O11	[M-H]-	Secoisolariciresinol 4-O-glucoside	Lignans and Coumarins	Lignans	1.2559e+06	3.64441e+06	1.84912e+06	3.46058e+06	5.85778e+06	4.36854e+06	3.39592e+06	3.82004e+06	3.55258e+06	1.40514	0.0822536	2.02786	1.01996	up
SmM546	Lalp002963	523.2	163.08	522.194	C22H34O14	[M+H]+	Plantarenaloside glucoside	Terpenoids	Monoterpenoids	140562	237864	170240	556100	856934	621263	331689	370191	366847	1.79624	0.0239774	3.70771	1.89053	up
SmM547	Zmzp110302	333.21	315.2	332.199	C20H28O4	[M+H]+	Callicarpone	Terpenoids	Ditepenoids	117121	74530.9	367240	597581	157870	45404.1	367655	328731	362601	0.0979382	0.701465	1.43293	0.51897	insig
SmM548	Qalp011019	317.21	215.11	316.204	C20H28O3	[M+H]+	Pachyphyllone	Terpenoids	Ditepenoids	9.35231e+06	1.20475e+07	1.97224e+07	9.43877e+06	2.20833e+07	8.60131e+06	1.32259e+07	1.17359e+07	1.23736e+07	0.190873	0.953705	0.975712	-0.0354733	insig
SmM549	HJAP096	469.33	451.32	468.324	C30H44O4	[M+H]+	3,7-Dioxolanosta-8,24-dien-26-oic acid (Ganoderic Acid DM)	Terpenoids	Triterpene	102808	27072.8	27950.1	117544	57840.7	47538.7	62495.8	68055.1	60687.2	0.796123	0.550405	1.41242	0.498165	insig
SmM550	Zmyp000878	284.1	152.06	283.092	C10H13N5O5	[M+H]+	Crotonoside; 2-Hydroxyadenosine	Nucleotides and derivatives	Nucleotides and derivatives	2.89783e+06	2.22995e+06	1.61951e+06	465198	2.45774e+06	996607	1.48633e+06	1.59906e+06	1.67732e+06	1.09781	0.262705	0.580907	-0.783621	insig
SmM551	MW0158634	483.19	153.13	482.18	C24H26N4O7	[M+H]+	Tyr-Trp-Asp	Amino acids and derivatives	Amino acids and derivatives	384230	267268	300863	385673	242007	220729	251853	281878	278238	0.583468	0.612187	0.890848	-0.166748	insig
SmM552	MWSmce294	209.11	153.05	208.11	C12H16O3	[M+H]+	Elemicin	Phenolic acids	Phenolic acids	71813.3	58460.4	31449.6	101709	46090.8	101620	61698.9	55686.3	62204.2	0.967106	0.265999	1.54226	0.625046	insig
SmM553	pme2746	784.15	437.09	785.157	C27H33N9O15P2	[M-H]-	Riboflavin 5'-Adenosine Diphosphate	Nucleotides and derivatives	Nucleotides and derivatives	68536.3	269044	158714	110688	142150	106561	149928	169303	160352	0.422706	0.515603	0.724166	-0.465607	insig
SmM554	MA10039641	341.11	89.02	342.116	C12H22O11	[M-H]-	Lactobiose	Others	Saccharides	1.1726e+07	1.34302e+07	1.53779e+07	1.43664e+07	1.96345e+07	2.01598e+07	1.31597e+07	1.33414e+07	1.19135e+07	1.35546	0.117635	1.33617	0.418105	insig
SmM555	Zmyn005015	298.27	254.25	299.282	C18H37NO2	[M-H]-	Palmitoylethanolamide	Lipids	Free fatty acids	8434.75	8357.51	12525.4	27633.6	19647.6	10011.8	14921.9	13307.6	13663.6	1.2754	0.203035	1.95421	0.966589	insig
SmM556	Smpn011792	471.35	471.34	472.355	C30H48O4	[M-H]-	2,3-Dihydroxy-12-ursen-28-oic acid	Terpenoids	Triterpene	3.64178e+07	2.76354e+07	1.73632e+07	4.03708e+07	1.99784e+07	2.46592e+07	2.78692e+07	2.55694e+07	2.48269e+07	0.152845	0.891937	1.04412	0.0622873	insig
SmM557	Zmzn000113	146.05	102.06	147.053	C5H9NO4	[M-H]-	L-threo-3-Methylaspartate	Amino acids and derivatives	Amino acids and derivatives	1.22453e+06	1.27741e+06	1.07498e+06	879093	1.24868e+06	1.3881e+06	998578	1.12853e+06	1.06637e+06	0.206533	0.909863	0.982931	-0.0248383	insig
SmM558	Lmhp009187	440.28	299.26	439.27	C20H42NO7P	[M+H]+	LysoPE 15:0	Lipids	LPE	53594.6	105722	129844	66158.3	75510.4	29293.7	97541.5	90174.7	86578.7	1.05628	0.225027	0.591236	-0.758195	insig
SmM559	pme0193	147.08	84.04	146.069	C5H10N2O3	[M+H]+	L-Glutamine	Amino acids and derivatives	Amino acids and derivatives	1.84673e+06	2.27519e+06	1.09526e+06	1.06385e+06	1.33415e+06	580879	1.55518e+06	1.50479e+06	1.37921e+06	1.2178	0.154874	0.570976	-0.808498	insig
SmM560	Lmgn000160	131.05	70.03	132.054	C4H8N2O3	[M-H]-	3-Ureidopropionic Acid	Organic acids	Organic acids	28678.4	23417.2	10178.1	63394.1	52424.4	108848	38319.7	33939.4	35630.4	1.63056	0.0769998	3.60773	1.85109	up
SmM561	pme3009	175.02	98.98	174.016	C6H6O6	[M+H]+	Trans-Citridic acid	Organic acids	Organic acids	345865	303459	279439	302406	302165	264269	317978	281531	306114	0.712658	0.444869	0.935482	-0.0962179	insig
SmM562	pmn001375	535.18	373.13	536.189	C26H32O12	[M-H]-	1-Hydroxypinoresinol-1-O-Glucoside	Lignans and Coumarins	Lignans	1.33603e+06	7.70341e+06	6.1606e+06	4.44678e+06	1.08867e+07	283627	5.9148e+06	5.47637e+06	6.19537e+06	0.381553	0.971639	1.02744	0.0390507	insig
SmM563	pmb0818	206.08	145.05	205.074	C11H11NO3	[M+H]+	Methoxyindoleacetic acid	Alkaloids	Plumerane	358844	1.12183e+06	163768	755462	1.26783e+06	6.92797e+06	1.85674e+06	2.0156e+06	1.78813e+06	1.24511	0.342868	5.44333	2.44449	up
SmM564	pmp000220	301.18	271.17	300.173	C19H24O3	[M+H]+	Miltipolone	Others	Ketone compounds	1.42411e+06	951719	1.21546e+06	1.6867e+06	1.28479e+06	843365	1.30654e+06	1.18007e+06	1.1721e+06	0.146312	0.806131	1.06225	0.0871258	insig
SmM565	Hmsp000364	144.1	98.09	143.095	C7H13NO2	[M+H]+	L-Cyclopentylglycine	Amino acids and derivatives	Amino acids and derivatives	204628	145026	98973.2	492423	145173	103031	209183	207636	186790	0.545681	0.516163	1.65087	0.723229	insig
SmM566	mws0027	197.05	123.01	198.053	C9H10O5	[M-H]-	Syringic acid	Phenolic acids	Phenolic acids	408005	310352	433368	291632	328559	347650	320016	291272	328673	1.11087	0.239529	0.84034	-0.250955	insig
SmM567	pme3207	141.02	59.01	142.027	C6H6O4	[M-H]-	Muconic acid	Organic acids	Organic acids	1.05594e+06	930012	2.31619e+06	1.06053e+07	1.12147e+06	5.46866e+06	3.1562e+06	3.54879e+06	3.4937e+06	1.13991	0.255704	3.99695	1.9989	up
SmM568	Hmjn008136	469.33	469.33	470.34	C30H46O4	[M-H]-	2,3-Dihydroxyoleana-11,13(18)-dien-28-oic acid (Camaldulenic acid)	Terpenoids	Triterpene	332856	222651	125197	378697	243591	180940	240177	214700	239816	0.519253	0.651081	1.17999	0.23878	insig
SmM569	Lmbp003825	325.09	163.04	324.084	C15H16O8	[M+H]+	Skimmin (7-Hydroxycoumarin-7-O-glucoside)	Lignans and Coumarins	Coumarins	2.64742e+06	9.95082e+06	5.09351e+06	6.49149e+06	1.34431e+07	1.17673e+07	8.94472e+06	9.91274e+06	8.86493e+06	1.13734	0.194449	1.7919	0.841493	insig
SmM570	MW0149632	517.19	475.18	518.197	C19H30N6O11	[M-H]-	Gln-Asn-Glu-Glu	Amino acids and derivatives	Amino acids and derivatives	1.694e+06	234626	724252	827683	2.67573e+06	788964	1.10266e+06	1.22422e+06	1.09638e+06	0.746114	0.514475	1.61801	0.694218	insig
SmM571	pmn001694	329.23	229.15	330.241	C18H34O5	[M-H]-	9,10,13-Trihydroxy-11-Octadecenoic Acid	Lipids	Free fatty acids	37996.8	68157	40486.5	68836.4	53708.4	45580.5	46752.1	52661.4	48037.7	0.64167	0.58092	1.14651	0.197254	insig
SmM572	Zbyn002745	375.13	213.08	376.137	C16H24O10	[M-H]-	Loganic acid	Terpenoids	Monoterpenoids	212103	199752	197427	185807	150882	104161	178343	163248	158019	1.33921	0.136306	0.723556	-0.466824	insig
SmM573	pme0021	166.09	120.08	165.079	C9H11NO2	[M+H]+	L-Phenylalanine	Amino acids and derivatives	Amino acids and derivatives	1.77036e+06	2.26682e+06	1.10984e+06	3.59836e+06	7.82434e+06	3.93082e+07	1.34427e+07	1.46596e+07	1.29778e+07	1.46614	0.309785	9.85637	3.30106	up
SmM574	Lmmn005958	243.1	215.11	244.11	C15H16O3	[M-H]-	3-Hydroxy-furocalamen-2-one	Others	Ketone compounds	14455.4	9549.78	23283.4	5920.14	4182.92	18507.7	10556.4	9933.59	9293.08	1.01026	0.361807	0.605024	-0.724935	insig
SmM575	MWSmce001	181.05	107.05	180.042	C9H8O4	[M+H]+	5-Acetylsalicylic acid	Phenolic acids	Phenolic acids	4.03257e+06	3.56971e+06	3.88589e+06	4.92462e+06	5.99864e+06	5.81014e+06	5.17015e+06	4.69141e+06	4.59867e+06	1.7544	0.0215929	1.45658	0.542581	insig
SmM576	MW0151043	547.21	474.19	546.207	C24H30N6O9	[M+H]+	His-Phe-Glu-Asp	Amino acids and derivatives	Amino acids and derivatives	1.03412e+06	563281	881474	461041	316511	235426	595445	647082	571775	1.61511	0.0534134	0.408644	-1.29108	down
SmM577	MW0158210	522.21	257.14	521.21	C27H31N5O4S1	[M+H]+	Trp-Met-Trp	Amino acids and derivatives	Amino acids and derivatives	1.06228e+06	348179	566539	1.09621e+06	1.32027e+06	1.13144e+06	920079	811466	852323	1.36123	0.120286	1.7946	0.843664	insig
SmM578	MWS1900	215.13	153.13	216.136	C11H20O4	[M-H]-	Undecanedioic acid	Lipids	Free fatty acids	8868.19	9495.01	8301.82	8200.89	7469.5	6155.18	9175	8122.56	8398.43	1.38429	0.0962724	0.818509	-0.288929	insig
SmM579	Zmyn000108	209.03	85.03	210.038	C6H10O8	[M-H]-	D-Saccharic acid	Others	Saccharides	610593	768033	452574	956633	355160	288846	444513	501571	457261	0.562765	0.763503	0.874093	-0.194141	insig
SmM580	mws0359	241.22	241.22	242.225	C15H30O2	[M-H]-	Pentadecanoic Acid	Lipids	Free fatty acids	480279	540984	474073	827823	521117	426539	508085	519357	572083	0.601567	0.522909	1.18734	0.247738	insig
SmM581	MW0114960	324.05	161.99	301.056	C8H16NO9P	[M+Na]+	N-acetyl-alpha-D-glucosamine 1-phosphate	Organic acids	Organic acids	1.10953e+06	1.36528e+06	1.7008e+06	1.80174e+06	2.49451e+06	2.07602e+06	1.70145e+06	1.83671e+06	1.61687e+06	1.51131	0.0518004	1.52607	0.60982	insig
SmM582	Lmqn005404	451.09	331.07	452.096	C20H20O12	[M-H]-	4-Hydroxybenzoyl-1-O-(6''-O-galloyl)glucoside	Phenolic acids	Phenolic acids	33278.9	79631.5	5535.52	157337	112117	72303.5	70473.7	71539.1	63403.6	1.28073	0.0863272	2.88534	1.52874	up
SmM583	mws0281	191.02	111.01	192.027	C6H8O7	[M-H]-	Citric Acid	Organic acids	Organic acids	7.42082e+06	1.38259e+07	7.36995e+06	1.1097e+06	422461	666998	6.73857e+06	7.60519e+06	6.912e+06	1.81258	0.0533007	0.0768486	-3.70184	down
SmM584	Wmkn003797	369.13	161.02	370.142	C21H22O6	[M-H]-	(2R,3R)-8-Prenyl-7,4'-dihydroxy-5-methoxydihydroflavonol	Flavonoids	Flavonols	24455.7	20973.5	17176.1	19852.3	27810	16162.2	26660.7	24411.1	23537.9	0.0371609	0.925455	1.01947	0.0278236	insig
SmM585	mws4170	179.06	59.01	180.063	C6H12O6	[M-H]-	D-Glucose*	Others	Saccharides	892496	843226	1.4975e+06	2.24977e+06	1.13266e+06	1.85938e+06	1.34497e+06	1.19785e+06	1.21032e+06	1.22398	0.17263	1.62123	0.697091	insig
SmM586	mws1375	304.15	185.09	303.143	C12H21N3O6	[M+H]+	Nicotianamine	Alkaloids	Alkaloids	117553	115436	201252	30556.6	64611.3	76643.5	116712	113965	102967	1.55055	0.0715322	0.395659	-1.33767	down
SmM587	Lahp002608	188.07	118.07	187.063	C11H9NO2	[M+H]+	3,5-Dihydro-2H-Furo[3,2-C]Quinolin-4-One	Alkaloids	Quinoline alkaloids	704913	2.45533e+06	375918	1.55862e+06	2.96666e+06	1.401e+07	3.70115e+06	3.47587e+06	3.96244e+06	1.2574	0.33124	5.24164	2.39002	up
SmM588	MW0012708	319.23	301.14	320.235	C20H32O3	[M-H]-	18-Hydroxy-5Z,8Z,11Z,14Z-eicosatetraenoic acid	Lipids	Free fatty acids	120503	65429.9	44440.6	493172	120905	26366.9	151567	146267	133229	0.519172	0.439266	2.78002	1.4751	insig
SmM589	Sadp008434	251.11	236.08	250.099	C17H14O2	[M+H]+	5-ethenyl-1-methylphenanthrene-2,7-diol	Terpenoids	Ditepenoids	53280	43240.2	55953.3	57281.3	46458.3	26332.1	54788.2	50325.3	48197.8	0.715385	0.509303	0.853078	-0.229251	insig
SmM590	Walp003918	357.12	147.04	356.111	C16H20O9	[M+H]+	1-O-p-Coumaroylsedoheptulose	Phenolic acids	Phenolic acids	57713.5	105361	339216	108792	319597	148762	139401	154149	136542	0.438723	0.830085	1.14904	0.200428	insig
SmM591	Lmqp000427	146.08	82.07	145.074	C6H11NO3	[M+H]+	N-Methyl-Trans-4-Hydroxy-L-Proline	Amino acids and derivatives	Amino acids and derivatives	136480	156239	110708	205922	54207.9	45554	107524	119551	106292	0.865297	0.599625	0.757718	-0.400267	insig
SmM592	mws0254	156.08	110.07	155.07	C6H9N3O2	[M+H]+	L-Histidine	Amino acids and derivatives	Amino acids and derivatives	1.79356e+06	5.10476e+06	342781	1.26995e+06	3.11006e+06	4.45008e+06	3.28368e+06	2.88023e+06	3.04641e+06	0.602029	0.771207	1.21944	0.28622	insig
SmM593	MA10039492	173.01	71.03	174.016	C6H6O6	[M-H]-	Dehydroascorbic acid	Others	Vitamin	155488	51502.5	90882.4	102520	15614.8	32905.7	72371.1	67479.5	63431.2	1.06426	0.292427	0.507062	-0.979766	insig
SmM594	MWS20153	315.09	163.04	314.079	C17H14O6	[M+H]+	Nepetoidin A	Phenolic acids	Phenolic acids	576652	437693	271071	461287	914486	441923	559947	546921	493393	0.878797	0.388214	1.41409	0.499875	insig
SmM595	MW0150050	575.27	296.06	574.26	C23H38N6O11	[M+H]+	Glu-Leu-Gln-Glu-Gly	Amino acids and derivatives	Amino acids and derivatives	1.22828e+06	1.08856e+06	1.22941e+06	1.02946e+06	620911	672963	947169	878407	1.00305e+06	1.51937	0.0726465	0.655153	-0.610097	insig
SmM596	pmb0197	298.11	166.07	297.107	C11H15N5O5	[M+H]+	N7-Methylguanosine	Nucleotides and derivatives	Nucleotides and derivatives	14835.6	26840.5	16869.6	23422.7	69785.3	40668.9	30806.5	34098.8	35000.9	1.36153	0.198676	2.28671	1.19327	up
SmM597	mws0224	150.06	61.01	149.051	C5H11NO2S	[M+H]+	DL-Methionine	Amino acids and derivatives	Amino acids and derivatives	720795	1.21657e+06	625144	1.11326e+06	664008	1.3759e+06	1.12351e+06	1.06464e+06	983660	0.62125	0.517221	1.2305	0.299244	insig
SmM598	MW0149739	575.31	515.29	516.291	C22H40N6O8	[M+CH3COO]-	Gln-Leu-Glu-Lys	Amino acids and derivatives	Amino acids and derivatives	466558	687725	916485	1.76417e+06	381938	363168	670031	760744	743618	0.105954	0.786748	1.21176	0.277102	insig
SmM599	MWS0552	239.2	223.03	240.209	C15H28O2	[M-H]-	Cis-10-Pentadecenoic Acid(C15:1)	Lipids	Free fatty acids	620526	632443	462862	576082	556521	674170	627987	573110	653590	0.466407	0.671652	1.053	0.0745076	insig
SmM600	Lmhp010757	506.32	365.31	505.317	C25H48NO7P	[M+H]+	LysoPE 20:2	Lipids	LPE	9129.37	17450.1	12049.7	16661.2	11812.2	10199.1	11973.7	13614.4	12451.3	0.0607944	0.996535	1.00112	0.00161719	insig
SmM601	Lmsn006839	681.39	519.33	682.393	C36H58O12	[M-H]-	2,3,19,23,24-Pentahydroxyolean-12-en-28-oic acid-28-O-glucoside	Terpenoids	Triterpene Saponin	20555.1	31154	19260	31356.6	24290.2	14881.9	23651.4	22337.2	25499.6	0.0875891	0.981949	0.993793	-0.00898233	insig
SmM602	Zmdp000972	136.04	91.05	135.035	C4H9NO2S	[M+H]+	S-Methyl-L-cysteine	Amino acids and derivatives	Amino acids and derivatives	1.23133e+06	1.29786e+06	768179	2.45799e+06	7.30955e+06	1.7789e+07	6.43992e+06	6.70749e+06	5.87811e+06	1.57938	0.215637	8.35712	3.06301	up
SmM603	mws0255	112.05	95.02	111.043	C4H5N3O	[M+H]+	Cytosine	Nucleotides and derivatives	Nucleotides and derivatives	112983	126299	124224	186128	123009	147405	185875	164777	167207	1.22358	0.229965	1.25594	0.328771	insig
SmM604	NK10246260	162.06	116.05	161.048	C9H7NO2	[M+H]+	2,4-Dihydroxyquinoline	Alkaloids	Quinoline alkaloids	15756.2	18085	2673.34	39513.3	20381.1	38896.3	25700.6	23242.5	22704.7	1.307	0.0624413	2.70552	1.4359	up
SmM605	pme1651	176.07	130.07	175.063	C10H9NO2	[M+H]+	Indole-3-acetic acid (IAA)	Alkaloids	Plumerane	18496.5	84548.7	17402.3	44362.5	224051	928325	169272	148036	159074	1.29394	0.314642	9.93576	3.31263	up
SmM606	Hmmn003964	359.13	197.08	360.142	C16H24O9	[M-H]-	7-Deoxyloganic acid	Terpenoids	Monoterpenoids	181477	410548	313031	574289	488891	682393	408044	423358	463978	1.50609	0.0333924	1.92869	0.94762	insig
SmM607	Lmbn001181	531.14	531.13	532.143	C22H28O15	[M-H]-	Fraxetin-7,8-di-O-glucoside	Lignans and Coumarins	Coumarins	299934	708167	128836	544098	278640	1.10202e+06	375092	422637	422183	0.817305	0.432091	1.69294	0.759529	insig
SmM608	mws0366	277.22	277.22	278.225	C18H30O2	[M-H]-	γ-Linolenic Acid*	Lipids	Free fatty acids	9.04296e+06	1.25182e+07	8.39638e+06	1.3534e+07	2.26779e+07	1.10603e+07	2.04277e+07	1.94184e+07	2.21725e+07	1.2322	0.238909	1.57797	0.658072	insig
SmM609	Lmsn010896	501.32	421.31	502.329	C30H46O6	[M-H]-	23-Formyl-2,3,19-trihydroxyurs-12-en-28-oic acid (Pinfaensic acid)	Terpenoids	Triterpene	12625	2583.17	21060.3	16137.7	5104.36	9025.56	9684.84	11085.8	10408.6	0.0248614	0.767875	0.834543	-0.260942	insig
SmM610	Lmtn001630	312.11	150.05	313.116	C14H19NO7	[M-H]-	2-Glucosyloxy-2-phenylacetic acid amide	Alkaloids	Alkaloids	50050.9	47511.1	20401.7	33060.3	15472.3	5758.99	37300.7	33367.1	33155.2	1.15967	0.16431	0.46024	-1.11954	down
SmM611	MA10107783	207.03	119.05	208.037	C10H8O5	[M-H]-	3-[(1-Carboxyvinyl)oxy]benzoic acid	Phenolic acids	Phenolic acids	133425	149699	74104.3	89456.6	87084.8	52151.4	79730.5	69696.1	76080.1	1.12939	0.196482	0.640186	-0.643436	insig
SmM612	pmb0883	482.32	341.31	481.317	C23H48NO7P	[M+H]+	LysoPE 18:0	Lipids	LPE	34593.4	55355.9	42053.2	60112.8	59839.3	44540.3	57592.1	62506.9	54721	1.05821	0.247029	1.24613	0.317455	insig
SmM613	Lmdp002969	481.1	319.06	480.09	C21H20O13	[M+H]+	Myricetin-3-O-galactoside*	Flavonoids	Flavonols	410881	506837	480399	552783	1.62681e+06	921028	702796	614108	653383	1.39184	0.212691	2.21771	1.14907	up
SmM614	Smmp009889	347.18	301.18	346.178	C20H26O5	[M+H]+	Rosmanol	Terpenoids	Ditepenoids	288168	206122	247153	170135	273607	153532	208552	215324	237164	0.952988	0.350405	0.805555	-0.311944	insig
SmM615	MWS201483	279.13	120.08	278.127	C14H18N2O4	[M+H]+	Phe-Hyp	Amino acids and derivatives	Amino acids and derivatives	1843.77	2053.04	1477.13	3168.4	7938.72	33033.6	11003.7	9991.01	9673.6	1.44485	0.297716	8.21385	3.03806	up
SmM616	Lmsp004137	289.07	163.04	288.063	C15H12O6	[M+H]+	3,4,2',4',6'-Pentahydroxychalcone	Flavonoids	Chalcones	4064.43	6142.29	6795.19	17378.9	18910.1	15371.8	13516.5	11875.9	13237.7	1.79611	0.00113191	3.03853	1.60337	up
SmM617	Zmgn005057	297.24	183.01	298.251	C18H34O3	[M-H]-	9,10-Epoxyoctadecanoic Acid	Lipids	Free fatty acids	186441	153644	189255	245780	190254	188814	185493	197243	212565	1.11793	0.234935	1.18043	0.239308	insig
SmM618	Lskp211385	357.13	307.09	356.126	C20H20O6	[M+H]+	(-)-dihydrosesamin	Lignans and Coumarins	Lignans	45259.4	29201	20275.8	73115.4	115072	63290.1	59579.4	52245.6	54248.4	1.62755	0.0631484	2.6545	1.40844	up
SmM619	MWSHC2022	359.1	197.05	361.113	C15H20O10	[M-H]-	Glucosyringic acid	Phenolic acids	Phenolic acids	991949	630939	1.06411e+06	2.79283e+06	2.28485e+06	3.30807e+06	2.10064e+06	1.97209e+06	2.26146e+06	1.77492	0.0121178	3.12087	1.64195	up
SmM620	Lmzn006024	483.31	483.31	484.319	C30H44O5	[M-H]-	2-Aldehydo-A(1)-norlup-20(29)-en-27,28-dioic acid (Zizyberanal acid)	Terpenoids	Triterpene	2.07648e+06	300880	539466	2.74666e+06	281298	330737	1.11453e+06	1.04049e+06	971289	0.0835284	0.889347	1.15149	0.203503	insig
SmM621	Smcn001567	607.22	179.06	608.232	C26H40O16	[M-H]-	Leonoside E	Phenolic acids	Phenolic acids	29034.8	128159	49621	159896	71986.1	55955.1	72968.8	65282.1	74354.5	0.681628	0.57455	1.39177	0.476916	insig
SmM622	pmb0881	478.29	337.27	477.286	C23H44NO7P	[M+H]+	LysoPE 18:2	Lipids	LPE	2.67486e+07	4.1407e+07	3.83146e+07	4.0315e+07	1.9783e+07	8.28341e+06	3.37121e+07	2.96093e+07	3.04948e+07	1.02041	0.312202	0.642258	-0.638776	insig
SmM623	MEDL02233	315.16	267.14	308.105	C19H16O4	[M-H]-	Bisdemethoxycurcumin	Phenolic acids	Phenolic acids	1.95351e+06	865313	1.24794e+06	2.16303e+06	1.76504e+06	417868	1.41417e+06	1.24814e+06	1.26608e+06	0.144052	0.888863	1.06865	0.0957868	insig
SmM624	MW0114601	361.2	269.16	362.209	C21H30O5	[M-H]-	Humulone	Others	Others	857128	591217	2.00857e+06	444201	1.01595e+06	531269	882697	844395	768707	0.915098	0.383948	0.576069	-0.795686	insig
SmM625	Hmcp004650	287.22	269.21	286.214	C16H30O4	[M+H]+	Hexadecanedioic acid	Lipids	Free fatty acids	145765	140859	388530	263375	232105	161792	162040	186178	177472	0.167293	0.950479	0.973516	-0.038723	insig
SmM626	zjbp120812	425.22	365.19	424.21	C22H32O8	[M+H]+	Scutebarbolide C	Terpenoids	Ditepenoids	29636.8	19581.8	19373.8	70777.2	132171	236453	75439.1	69059.9	79412.8	1.72737	0.124308	6.40598	2.67942	up
SmM627	MWSHC2062	355.1	193.05	356.111	C16H20O9	[M-H]-	Ferulic β-glucoside	Phenolic acids	Phenolic acids	22291.4	95272.1	87453.9	110505	143174	16062.1	69163	62479.1	71670	0.115345	0.658782	1.3157	0.395827	insig
SmM628	mws0262	149.01	87.01	150.016	C4H6O6	[M-H]-	L-Tartaric acid	Organic acids	Organic acids	318889	377915	194646	241015	418370	200691	303996	349970	324882	0.138476	0.909272	0.964807	-0.0516883	insig
SmM629	pmb0789	332.13	152.07	331.127	C14H21NO8	[M+H]+	Pyridoxine-5'-O-glucoside	Others	Vitamin	309592	464197	304526	136787	440004	476200	352703	306182	329497	0.309302	0.948357	0.976514	-0.0342867	insig
SmM630	Hmcp001919	683.18	521.12	682.174	C30H34O18	[M+H]+	Isorhamnetin-3-O-(6''-acetylglucosyl)(1→3)-glucoside	Flavonoids	Flavonols	223623	588636	124206	675516	2.12557e+06	1.86349e+06	1.09155e+06	1.2206e+06	1.24884e+06	1.5558	0.0971415	4.98104	2.31645	up
SmM631	Zmdn006057	445.12	283.07	446.121	C22H22O10	[M-H]-	Physcion-1-O-glucoside*	Quinones	Anthraquinone	19825.3	16752.9	13207.7	65560	3964.24	7766.96	18104.5	18810.8	16368.4	0.27467	0.691202	1.55247	0.634568	insig
SmM632	Wafn011571	295.23	195.14	296.235	C18H32O3	[M-H]-	alpha-Hydroxylinoleic acid	Lipids	Free fatty acids	33091.1	31259.4	28042.8	68389.6	35054.1	27391.3	39487.8	36509.2	34293.9	0.836394	0.415893	1.41607	0.501888	insig
SmM633	Lmhp008763	452.28	311.26	451.27	C21H42NO7P	[M+H]+	LysoPE 16:1(2n isomer)	Lipids	LPE	74843.7	177740	146154	98350.7	82867.1	70100.9	106640	122830	117309	1.11391	0.243774	0.630286	-0.665921	insig
SmM634	MW0156888	331.16	245.12	330.154	C13H22N4O6	[M+H]+	Ser-Pro-Gln	Amino acids and derivatives	Amino acids and derivatives	4.55418e+06	2.46442e+06	7.28495e+06	3.22441e+06	4.79767e+06	3.49655e+06	4.10742e+06	4.69142e+06	4.62292e+06	0.390801	0.582932	0.805299	-0.312404	insig
SmM635	Cmyp009787	193.16	109.06	192.151	C13H20O	[M+H]+	Damascenone	Others	Ketone compounds	85047.7	62015.7	79270.3	125140	76340.7	44152.9	76854.5	80152	69578.8	0.0150018	0.814475	1.08527	0.118059	insig
SmM636	pme1184	268.1	152.06	267.097	C10H13N5O4	[M+H]+	2'-Deoxyguanosine	Nucleotides and derivatives	Nucleotides and derivatives	64762.9	45849.1	84183.9	89402.9	36448.6	25375.4	48797.8	56073	51019.4	0.765442	0.565036	0.776335	-0.365248	insig
SmM637	Hmmp002169	903.25	741.2	902.269	C39H50O24	[M+H]+	Luteolin-5,7-di-O-rutinoside	Flavonoids	Flavones	9691.48	8060.84	2839.84	10544.1	14645.9	13984.3	11162.6	12714.4	11357.9	1.31456	0.0756249	1.90239	0.927813	insig
SmM638	Hmtn001288	181.05	135.04	182.058	C9H10O4	[M-H]-	Methyl 2,4-dihydroxyphenylacetate	Phenolic acids	Phenolic acids	855920	1.05907e+06	1.26855e+06	956505	1.97508e+06	1.42275e+06	1.22083e+06	1.36455e+06	1.19611e+06	0.948255	0.317383	1.36777	0.451823	insig
SmM639	Lmsn003628	547.17	223.06	548.174	C23H32O15	[M-H]-	6'-O-Sinapoylsucrose	Phenolic acids	Phenolic acids	63247.7	238286	15366.4	100855	30195.7	308214	142944	131536	123852	0.421366	0.724361	1.38613	0.47106	insig
SmM640	Zmdn011161	239.07	223.03	240.079	C15H12O3	[M-H]-	Chrysophanol-9-anthrone	Quinones	Anthraquinone	585436	667690	452933	591771	581247	658463	580034	667857	608592	0.621211	0.583674	1.07351	0.102342	insig
SmM641	MWSmce064	303.08	149.06	302.079	C16H14O6	[M+H]+	Hematoxylin	Phenolic acids	Phenolic acids	80361.4	33832.8	107033	49287.6	45919.2	60916.3	51337.4	49934.1	44651.6	0.632101	0.418071	0.705715	-0.502843	insig
SmM642	Lmnn102603	387.17	207.1	388.173	C18H28O9	[M-H]-	Nuezhengalaside	Terpenoids	Monoterpenoids	550661	2.36542e+06	612734	737144	1.16875e+06	459663	985072	872051	998446	0.388733	0.58992	0.670354	-0.577004	insig
SmM643	Lakn000379	665.22	383.12	666.237	C28H42O18	[M-H]-	2,5-Dihydroxyphenylacetate ethyl triglucoside	Phenolic acids	Phenolic acids	1.43195e+07	1.27935e+07	1.9365e+07	1.88515e+07	1.20576e+07	1.46021e+07	1.36397e+07	1.2586e+07	1.45692e+07	0.128483	0.914076	0.979198	-0.0303277	insig
SmM644	MWS4295	299.26	253.25	300.266	C18H36O3	[M-H]-	DL-2-hydroxystearic acid	Lipids	Free fatty acids	50618.2	61133.3	58464.5	65878	56228.2	38994.7	30724.9	31917.8	35318.8	0.412194	0.746715	0.946449	-0.0794029	insig
SmM645	Zbzp004622	719.16	323.06	718.153	C36H30O16	[M+H]+	salvianolic acid E	Phenolic acids	Phenolic acids	4.54565e+06	5.00037e+06	4.49412e+06	4.46249e+06	5.04378e+06	4.82274e+06	4.37708e+06	4.14419e+06	4.78584e+06	0.382593	0.701381	1.02057	0.0293816	insig
SmM646	MWSslk197	405.14	165.05	404.132	C17H24O11	[M+H]+	Secoxyloganin	Terpenoids	Monoterpenoids	4275.57	7064.63	8715.95	31654.2	34991.1	11186.8	14920.5	13276.3	13083.9	1.56837	0.118451	3.88071	1.95632	up
SmM647	pmn001420	341.09	179.04	342.095	C15H18O9	[M-H]-	1-O-Caffeoyl-β-D-glucose*	Phenolic acids	Phenolic acids	2.01692e+06	8.559e+06	4.24773e+06	1.39469e+07	4.49774e+07	1.76208e+07	1.75943e+07	1.89131e+07	1.63287e+07	1.56766	0.16609	5.16371	2.36841	up
SmM648	Lmhp007598	534.36	184.07	533.348	C27H52NO7P	[M+H]+	LysoPC 19:2(2n isomer)	Lipids	LPC	87616.1	117663	98192.5	295352	92659.3	34373.3	135969	133551	152523	0.0296838	0.666738	1.39184	0.476996	insig
SmM649	Lskp211491	487.34	405.31	486.334	C30H46O5	[M+H]+	2,3,23-Trihydroxyurs-12,19(29)-dien-28-oic acid	Terpenoids	Triterpene	118677	34519.7	111498	318741	133025	125026	156614	136071	152768	1.18348	0.237215	2.17908	1.12372	up
SmM650	pmd0130	468.31	184.07	467.301	C22H46NO7P	[M+H]+	LysoPC 14:0	Lipids	LPC	15719.9	18898.8	10292.9	12125.7	44872.3	11024	32681.8	37227.8	37282.8	0.431391	0.562673	1.51458	0.598914	insig
SmM651	MW0146076	491.17	163.04	490.166	C17H26N6O11	[M+H]+	Asp-Gln-Asn-Asp	Amino acids and derivatives	Amino acids and derivatives	139756	92144.2	406331	457413	106454	179746	209048	220170	189973	0.24733	0.820409	1.16511	0.220471	insig
SmM652	Lmhp008273	438.26	297.24	437.254	C20H40NO7P	[M+H]+	LysoPE 15:1(2n isomer)	Lipids	LPE	21080.1	31819.5	48862.2	64577.8	20015.9	7409.27	32567.9	31761.7	28270.1	0.549859	0.876424	0.904101	-0.145445	insig
SmM653	MWSmce320	323.18	249.15	322.178	C18H26O5	[M+H]+	Cytosporone B	Phenolic acids	Phenolic acids	84352.4	41695.4	43362.5	26675.2	28596.4	24430.2	35278.2	40835.5	37303.3	1.55545	0.164353	0.470466	-1.08784	down
SmM654	MW0145731	553.22	305.17	552.218	C23H32N6O10	[M+H]+	Asn-Gln-Tyr-Glu	Amino acids and derivatives	Amino acids and derivatives	463692	572657	3.49953e+06	561262	651662	300291	872724	877466	767042	0.883612	0.417697	0.33361	-1.58376	insig
SmM655	pmf0348	187.13	97.06	188.141	C10H20O3	[M-H]-	2,6-Dimethyl-7-octene-2,3,6-triol	Others	Alcohol compounds	23150.9	41058.6	16456.3	46317.9	30577.6	21356.8	29404.1	33211.8	29136.1	0.580597	0.60125	1.21802	0.284535	insig
SmM656	Hmqp001042	237.13	98.97	236.126	C10H20O6	[M+H]+	Butyl beta-D-glucoside	Others	Saccharides	195517	146376	358958	225806	152834	161984	243286	209861	232426	0.633396	0.501059	0.771382	-0.374482	insig
SmM657	pme0241	123.04	79.05	122.037	C7H6O2	[M+H]+	Benzoic acid	Phenolic acids	Phenolic acids	79817.5	67558	97057.6	79202.6	84149.7	61166	80640.5	80737.8	91621.4	0.531946	0.581439	0.918526	-0.122607	insig
SmM658	Jmgn004021	449.11	269.05	450.116	C21H22O11	[M-H]-	6-C-Glucosyl-2-Hydroxynaringenin	Flavonoids	Flavanones	16888.2	56735.1	26950.6	26086.5	53870.6	53713.6	36561.2	39489.8	33996.5	0.72093	0.508284	1.32908	0.410426	insig
SmM659	Hmjp003546	505.35	469.33	504.345	C30H48O6	[M+H]+	2,3,6,23-Tetrahydroxyurs-12-en-28-oic acid (Madecassic acid)	Terpenoids	Triterpene	10444.9	5233.03	6816.05	22198.4	13899.3	5090.54	7250.31	6426.65	7408	0.850081	0.334287	1.83107	0.872689	insig
SmM660	Qmxp101503	331.19	285.18	330.183	C20H26O4	[M+H]+	Liangshanin A	Terpenoids	Ditepenoids	263357	211562	494816	139121	640510	318723	279115	321469	315686	0.00629638	0.816587	1.13263	0.179681	insig
SmM661	mws0014	193.05	134.04	194.058	C10H10O4	[M-H]-	Ferulic acid	Phenolic acids	Phenolic acids	1.45335e+06	2.66279e+06	1.76866e+06	892026	2.08962e+06	514576	1.46816e+06	1.33079e+06	1.5461e+06	1.10977	0.257868	0.59411	-0.751198	insig
SmM662	mws0263	128.04	82.03	129.043	C5H7NO3	[M-H]-	5-Oxo-L-Proline	Amino acids and derivatives	Amino acids and derivatives	110601	108880	86435.6	59765	219753	87512.2	146983	170033	153780	0.0831999	0.721349	1.19977	0.262758	insig
SmM663	pme3967	312.13	180.09	311.123	C12H17N5O5	[M+H]+	2-(Dimethylamino)guanosine	Nucleotides and derivatives	Nucleotides and derivatives	47820.2	49833	13773	37855.3	57039.6	44192.1	48312.4	50186	43270.4	0.725465	0.530894	1.24824	0.319899	insig
SmM664	Lmhn002926	279.05	163.04	280.058	C13H12O7	[M-H]-	p-Coumaroylmalic acid	Phenolic acids	Phenolic acids	351222	384910	245344	701974	431318	480009	350285	324946	378220	1.46357	0.110503	1.64375	0.716991	insig
SmM665	Lmqp000329	296.07	104.11	295.057	C8H14N3O7P	[M+H]+	5-Aminoimidazole ribonucleotide	Nucleotides and derivatives	Nucleotides and derivatives	1.05577e+06	1.11346e+06	1.07908e+06	810846	911047	102966	810026	762271	886039	1.0309	0.202603	0.561788	-0.831903	insig
SmM666	pmc0281	400.15	136.06	399.139	C15H21N5O8	[M+H]+	Ribosyladenosine	Nucleotides and derivatives	Nucleotides and derivatives	412892	428774	196397	706821	672660	437888	395222	377744	339876	1.34884	0.0839416	1.75073	0.807956	insig
SmM667	pmn001340	473.11	311.1	474.116	C23H22O11	[M-H]-	Emodin-8-O-(6''-O-acetyl)glucoside	Quinones	Anthraquinone	20032.4	17422.4	13662.1	45267.5	26760.9	26635	26416.3	25517.2	22768.3	1.58064	0.114733	1.93015	0.948713	insig
SmM668	Zmyn004449	309.21	171.1	310.214	C18H30O4	[M-H]-	9-Hydroxy-12-oxo-10(E),15(Z)-octadecadienoic acid	Lipids	Free fatty acids	16254.1	44971.3	17277.7	26051.1	11943.5	19278.5	20128.7	19425.7	17344.2	0.551141	0.544139	0.729564	-0.454893	insig
SmM669	MW0156954	513.19	229.12	512.175	C21H28N4O11	[M+H]+	Ser-Tyr-Glu-Asp	Amino acids and derivatives	Amino acids and derivatives	175824	416953	379955	329667	361715	122073	363213	319951	318135	0.448389	0.643157	0.836259	-0.257978	insig
SmM670	pmf0138	179.06	59.01	180.063	C6H12O6	[M-H]-	D-Mannose*	Others	Saccharides	1.14818e+06	849814	1.33148e+06	2.86598e+06	1.1188e+06	1.66399e+06	1.28201e+06	1.12533e+06	1.12665e+06	1.14945	0.269914	1.69659	0.762641	insig
SmM671	MW0150171	539.2	503.14	540.207	C23H32N4O11	[M-H]-	Glu-Thr-Tyr-Glu	Amino acids and derivatives	Amino acids and derivatives	134540	161886	222822	539385	239232	1.92947e+06	572019	492077	548924	1.35222	0.296	5.21541	2.38278	up
SmM672	MW0152630	417.17	151.11	416.158	C21H24N2O7	[M+H]+	Leu-TyrMe-OH	Amino acids and derivatives	Amino acids and derivatives	54756.9	37146.5	48226.9	78997.9	22855.7	178014	62440.1	54313.2	55425.1	0.576737	0.412566	1.9972	0.997977	insig
SmM673	Zmgp002799	345.17	327.16	344.162	C20H24O5	[M+H]+	5-hydroxy-1-(4-hydroxyphenyl)-7-(4-hydroxy-3-methoxyphenyl)-3-heptanone	Others	Ketone compounds	50442.7	69782.2	198966	152585	100790	48608	87688.9	100655	100360	0.025478	0.923387	0.946087	-0.0799546	insig
SmM674	Hmbn004734	455.32	455.32	456.324	C29H44O4	[M-H]-	3,23-Dihydroxy-30-noroleana-12,20(29)-dien-28-oic acid (30-Norhederagenin)	Terpenoids	Triterpene	683301	1.58763e+06	516465	1.30824e+06	498231	1.6585e+06	948787	823894	843417	0.408055	0.661415	1.24309	0.313926	insig
SmM675	Zmjp000182	189.13	70.07	188.127	C7H16N4O2	[M+H]+	N-Monomethyl-L-arginine	Amino acids and derivatives	Amino acids and derivatives	127470	168932	93081	165541	321469	432111	272503	238349	274040	1.45741	0.141442	2.35984	1.23869	up
SmM676	Lmgp000796	150.06	61.01	149.048	C8H7NO2	[M+H]+	4-Hydroxymandelonitrile	Alkaloids	Phenolamine	670278	1.31259e+06	626348	1.01808e+06	995456	1.89028e+06	999013	1.16435e+06	1.06368e+06	1.03287	0.311413	1.49617	0.581274	insig
SmM677	Lmbn001981	137.02	93.03	138.032	C7H6O3	[M-H]-	2,5-Dihydroxybenzaldehyde	Phenolic acids	Phenolic acids	1.21576e+06	1.40244e+06	1.48481e+06	1.80739e+06	2.49894e+06	2.16129e+06	1.67873e+06	1.43824e+06	1.54004e+06	1.67912	0.0438353	1.57631	0.656554	insig
SmM678	MW0137117	299.09	271.1	276.1	C15H16O5	[M+Na]+	Murrangatin	Others	Ketone compounds	99762.1	87835.9	251588	320112	120443	93623.9	184760	159787	164749	0.294763	0.740863	1.21629	0.282491	insig
SmM679	Lakn003296	371.1	123.05	372.106	C16H20O10	[M-H]-	Acetyl-2-β-D-glucopyranosyloxy-5-hydroxy-phenylacetic acid	Phenolic acids	Phenolic acids	773230	114880	33613.7	294337	241962	34335.4	209612	232109	244853	0.0339183	0.674842	0.619096	-0.691765	insig
SmM680	MWSmce335	347.18	329.18	348.194	C20H28O5	[M-H]-	Ingenol	Terpenoids	Ditepenoids	305613	164197	857418	344374	361395	126186	323917	331215	285518	0.523774	0.525081	0.626837	-0.673838	insig
SmM681	MWSslk066	169.05	65.04	168.042	C8H8O4	[M+H]+	3-Hydroxy-4-methoxybenzoic acid; Isovanillic Acid	Phenolic acids	Phenolic acids	1.49843e+06	1.1924e+06	1.87452e+06	1.84342e+06	1.34389e+06	1.05594e+06	1.43275e+06	1.57268e+06	1.34759e+06	0.370603	0.741397	0.929447	-0.105555	insig
SmM682	MWSHY0091	455.21	409.2	454.199	C26H30O7	[M+H]+	Obacunone	Terpenoids	Triterpene	66606.4	41729.8	35520.7	62309.6	57112.4	50871.6	47328	55155.6	49939.3	0.873476	0.457507	1.18377	0.24339	insig
SmM683	Jmwn002172	315.11	135.04	316.116	C14H20O8	[M-H]-	3,4-dihydroxyphenylethanol-β-D-glucopyranoside	Phenolic acids	Phenolic acids	48859.6	45041.1	24457.6	69862.3	51073.7	158557	48392.9	55011.5	56103.6	1.31583	0.24328	2.36141	1.23965	up
SmM684	Lmzp009620	635.39	453.33	634.387	C39H54O7	[M+H]+	2-Hydroxypyracrenic acid	Terpenoids	Triterpene	4118.63	8650.58	2636.65	12443.6	15675.3	22810.2	6677.63	7174.23	7815.09	1.61215	0.039861	3.30583	1.72501	up
SmM685	Xmgn006542	193.05	133.03	194.058	C10H10O4	[M-H]-	Dimethyl Phthalate	Phenolic acids	Phenolic acids	1.03897e+06	1.14348e+06	1.17999e+06	1.86034e+06	3.63099e+06	2.79882e+06	1.87976e+06	1.61806e+06	1.84e+06	1.70548	0.0838156	2.46551	1.30189	up
SmM686	Hmhn003067	325.09	119.05	326.1	C15H18O8	[M-H]-	Phenylpropionic acid-O-β-D-glucopyranoside	Phenolic acids	Phenolic acids	60618.1	129154	121128	183083	96544.4	103149	97777.8	105413	89906.1	0.604962	0.53594	1.23119	0.300052	insig
SmM687	MWS1962	153.13	83.05	152.12	C10H16O	[M+H]+	cis-Citral	Organic acids	Organic acids	59177.7	74149.7	49812.9	30038.6	68743.3	34208	51240.9	50302	58056	1.03742	0.318178	0.726164	-0.461633	insig
SmM688	pmp000441	471.35	453.34	470.34	C30H46O4	[M+H]+	3-Hydroxy-11-oxours-12-en-28-oic acid (11-Keto-ursolic acid)	Terpenoids	Triterpene	50026.8	72570.7	18461.2	22148.3	29081	24916.6	29754.1	34785.3	33406.9	0.916005	0.301187	0.539817	-0.889458	insig
SmM689	Wadn014260	297.15	269.15	298.157	C19H22O3	[M-H]-	Arucadiol	Terpenoids	Ditepenoids	3.37822e+06	2.53903e+06	3.75786e+06	9.32027e+06	7.34403e+06	4.01362e+06	4.81531e+06	4.18458e+06	4.22984e+06	1.4857	0.135052	2.13723	1.09574	up
SmM690	MW0148013	330.12	168.07	329.116	C12H19N5O4S1	[M+H]+	Cys-His-Ala	Amino acids and derivatives	Amino acids and derivatives	871532	1.53196e+06	901670	767861	1.05537e+06	274072	639696	721379	747444	0.995573	0.268849	0.634555	-0.656183	insig
SmM691	MWSmce466	135.05	92.03	136.052	C8H8O2	[M-H]-	4-Hydroxyacetophenone	Phenolic acids	Phenolic acids	37625.4	56033.5	20638.5	29348.6	36912.4	16425.2	25737.6	22256.1	25565.1	0.672753	0.434912	0.72343	-0.467075	insig
SmM692	Wbjp003906	229.1	211.09	228.09	C13H12N2O2	[M+H]+	7-methoxy-1-methyl-9H-pyrido[3,4-b]indol-6-ol	Alkaloids	Alkaloids	48836.5	150018	177581	106447	135600	28490.6	98109.3	103033	87873.2	0.551156	0.524795	0.718685	-0.476568	insig
SmM693	mws0906	341.12	179.07	342.132	C16H22O8	[M-H]-	Coniferin	Phenolic acids	Phenolic acids	2.07731e+06	1.08611e+07	4.7855e+06	1.32275e+07	4.66793e+07	1.75304e+07	1.91036e+07	1.82874e+07	2.13286e+07	1.46729	0.193359	4.36908	2.12733	up
SmM694	Waln010192	576.33	277.22	577.338	C28H52NO9P	[M-H]-	2-(2,3-dihydroxypropoxy)-3-(((2-(dimethylamino)ethoxy)(hydroxy)phosphoryl)oxy)propyl (8E,11Z,14Z)-octadeca-8,11,14-trienoate	Lipids	LPE	3.54183e+06	1.23201e+07	6.43833e+06	5.94323e+06	3.45608e+06	1.02317e+06	8.09858e+06	7.4661e+06	6.89266e+06	1.05615	0.268809	0.46737	-1.09736	down
SmM695	MW0009415	135.05	89.04	136.052	C8H8O2	[M-H]-	Phenylacetic acid	Organic acids	Organic acids	522219	506215	579596	736179	819091	708643	666104	607737	714622	1.76978	0.00795103	1.40788	0.493525	insig
SmM696	pme3705	193.04	72.99	194.043	C6H10O7	[M-H]-	D-Glucoronic acid	Others	Saccharides	228874	131857	201825	170407	273853	124901	185961	175999	206036	0.0460946	0.968978	1.01174	0.0168412	insig
SmM697	MW0054150	299.2	256.15	300.209	C20H28O2	[M-H]-	Isotretinoin	Organic acids	Organic acids	173184	90686.5	13570.7	616139	167172	18555.5	214433	218155	187530	0.536114	0.435292	2.89022	1.53118	insig
SmM698	Hmqn003054	329.23	311.22	330.241	C18H34O5	[M-H]-	9,10,11-Trihydroxy-12-octadecenoic acid	Lipids	Free fatty acids	156204	131943	277290	350704	140066	46492.6	183743	181294	158159	0.446188	0.931597	0.950173	-0.0737372	insig
SmM699	pmp001253	625.25	488.17	624.247	C36H36N2O8	[M+H]+	Cannabisin F	Alkaloids	Phenolamine	7980.93	22186.2	20689.7	21311.1	3171.88	1165.4	11382	12564.8	10718.2	1.07625	0.35015	0.504324	-0.987576	insig
SmM700	Lmfp003403	481.1	319.05	480.09	C21H20O13	[M+H]+	Quercetagetin-7-O-glucoside(Quercetagitrin)	Flavonoids	Flavonols	165108	148418	216169	130625	436769	310837	271048	230965	246465	0.877971	0.320006	1.65799	0.729439	insig
SmM701	mws2368	137.06	119.05	138.068	C8H10O2	[M-H]-	Tyrosol; 4-Hydroxyphenylethanol	Phenolic acids	Phenolic acids	1.78397e+06	2.37501e+06	2.30883e+06	2.54324e+06	3.32847e+06	3.12481e+06	2.43288e+06	2.42618e+06	2.10256e+06	1.50531	0.0514075	1.39097	0.476091	insig
SmM702	NK10256198	285.04	257.05	286.048	C15H10O6	[M-H]-	3,5,7,2'-Tetrahydroxyflavone; Datiscetin	Flavonoids	Flavones	54970.2	143689	48997	46986.1	15690.6	21416.1	40924.9	42973.1	36566.1	1.40028	0.210607	0.339555	-1.55828	down
SmM703	MW0150850	399.16	131.05	398.155	C15H22N6O7	[M+H]+	His-Asn-Glu	Amino acids and derivatives	Amino acids and derivatives	474606	498165	286553	992954	1.17768e+06	992859	588500	660933	691321	1.75639	0.00227727	2.51205	1.32887	up
SmM704	mws0183	153.02	109.03	154.027	C7H6O4	[M-H]-	3,4-Dihydroxybenzoic acid (Protocatechuic acid)*	Phenolic acids	Phenolic acids	427504	599383	593460	645931	1.21247e+06	1.0573e+06	623261	656567	730183	1.47242	0.11356	1.79943	0.847542	insig
SmM705	Lhyp080702	353.23	261.22	352.225	C20H32O5	[M+H]+	Leopersin C(15-epi-leopersin C)	Terpenoids	Monoterpenoids	45820.1	87280.5	86255.3	71094.7	185177	49340.3	156184	178720	182136	0.427129	0.572493	1.39322	0.478425	insig
SmM706	Lmhp007840	534.36	184.07	533.348	C27H52NO7P	[M+H]+	LysoPC 19:2	Lipids	LPC	56803.8	73299.3	73402.9	129592	63825.6	18206.2	98808.7	97016.5	84687	0.36912	0.941385	1.03989	0.0564348	insig
SmM707	Wadn003423	377.09	197.04	378.096	C18H18O9	[M-H]-	Salvianic acid C	Phenolic acids	Phenolic acids	8.45477e+06	6.43301e+06	8.34003e+06	1.28803e+07	1.05869e+07	1.58559e+07	8.68859e+06	8.41613e+06	9.81017e+06	1.6323	0.0554071	1.69293	0.759525	insig
SmM708	pmn001419	325.09	163.04	326.1	C15H18O8	[M-H]-	1-O-p-Coumaroyl-β-D-glucose	Phenolic acids	Phenolic acids	187498	301849	282798	492746	156072	268217	279559	240739	277763	0.213294	0.682785	1.18765	0.248106	insig
SmM709	MW0146242	362.14	137.06	361.131	C14H23N3O6S1	[M+H]+	Asp-Pro-Met	Amino acids and derivatives	Amino acids and derivatives	342702	181774	164740	542867	130418	189284	155179	166291	182702	0.182729	0.711251	1.25152	0.323686	insig
SmM710	pmb2871	315.07	153.02	316.079	C13H16O9	[M-H]-	1-O-Gentisoyl-β-D-glucoside	Phenolic acids	Phenolic acids	1.52208e+06	1.07367e+06	452727	2.11822e+06	922408	4.49581e+06	1.56418e+06	1.43344e+06	1.32632e+06	1.09336	0.288069	2.47219	1.30579	up
SmM711	Zmdp001857	311.12	165.05	310.116	C14H18N2O6	[M+H]+	γ-Glutamyltyrosine	Amino acids and derivatives	Amino acids and derivatives	15176.5	22406	26312.7	44747.4	133294	268003	80219	68696.2	78771.7	1.58141	0.188402	6.98088	2.80341	up
SmM712	Zmdn001564	293.11	164.07	294.122	C14H18N2O5	[M-H]-	γ-Glutamylphenylalanine	Amino acids and derivatives	Amino acids and derivatives	51962.9	72493.9	77738.8	78152.5	133005	770201	179973	200767	212234	1.15145	0.362745	4.85351	2.27903	up
SmM713	pmb0981	348.07	136.06	347.063	C10H14N5O7P	[M+H]+	Adenosine 5'-monophosphate	Nucleotides and derivatives	Nucleotides and derivatives	265346	352468	189879	95468	217598	19413	148909	170285	147060	1.21863	0.103228	0.411641	-1.28054	down
SmM714	Zmmp002167	311.12	136.07	310.116	C14H18N2O6	[M+H]+	2-((L-tyrosyl)oxy)-5-amino-5-oxopentanoic acid	Amino acids and derivatives	Amino acids and derivatives	12188	20291.7	12965.7	22800.8	105058	223342	81618.8	79544.9	69657.8	1.45665	0.221837	7.72797	2.95009	up
SmM715	MW0155501	451.14	137.02	450.143	C24H22N2O7	[M+H]+	Phe-TyrMe-OH	Amino acids and derivatives	Amino acids and derivatives	16792.1	2370.55	5955.83	10613.6	24370.1	667.563	13558.8	11528.8	12203	0.0723791	0.691801	1.41933	0.505205	insig
SmM716	Smhp004837	225.11	207.1	224.105	C12H16O4	[M+H]+	Pogostone	Others	Ketone compounds	25245.4	28462.9	22972.6	77248.5	40416.4	23755.9	35751.8	35713.3	30817.4	1.10811	0.304952	1.84428	0.883055	insig
SmM717	pmd0146	548.37	184.07	547.364	C28H54NO7P	[M+H]+	LysoPC 20:2(2n isomer)	Lipids	LPC	109634	214630	170090	152987	93459.9	34469	141021	123739	121402	1.10098	0.196129	0.568249	-0.815405	insig
SmM718	MWSslk124	207.07	163.08	208.074	C11H12O4	[M-H]-	2-Benzylsuccinic Acid	Organic acids	Organic acids	57859.8	223396	199022	781595	268001	1.15498e+06	486633	516268	437042	1.45065	0.150206	4.59022	2.19856	up
SmM719	mws1488	255.23	237.22	256.24	C16H32O2	[M-H]-	Palmitic acid	Lipids	Free fatty acids	54515.7	51919.4	41281	53772.6	50833.9	40750.4	40434.6	44882.9	38123.6	0.102493	0.896064	0.984029	-0.023228	insig
SmM720	Hmsp003093	179.03	77.04	178.027	C9H6O4	[M+H]+	3,7-Dihydroxychromen-4-one	Others	Chromone	149276	126123	149194	144789	220982	222904	175263	158716	187654	1.3325	0.158981	1.38645	0.471392	insig
SmM721	pme3200	74.07	57.05	73.064	C2H7N3	[M+H]+	1-Methylguanidine	Alkaloids	Alkaloids	17496.8	22626.1	19265.2	28175.4	27654.4	41090.6	28194.2	28476	32644.4	1.58973	0.0918293	1.63198	0.706625	insig
SmM722	MWSHY0095	331.08	271.06	330.074	C17H14O7	[M+H]+	Tricin (5,7,4'-Trihydroxy-3',5'-dimethoxyflavone)	Flavonoids	Flavones	45611.3	53548.2	89635.6	148006	52818.3	40843.9	65255.5	67887	76462.2	0.25909	0.666653	1.28005	0.356204	insig
SmM723	pmn001380	187.1	169.09	188.105	C9H16O4	[M-H]-	Eucommiol	Others	Alcohol compounds	34415.3	57514.5	17076.1	61073.3	43959.1	42527	40569.7	42141.9	35775.6	0.919012	0.400885	1.35368	0.436891	insig
SmM724	pme3096	118.01	74.02	119.022	C3H5NO4	[M-H]-	Aminomalonic acid	Organic acids	Organic acids	3.9038e+06	2.7974e+06	1.9735e+06	4.14916e+06	1.77525e+06	3.14805e+06	3.74956e+06	4.43853e+06	4.14771e+06	0.0853808	0.888655	1.04585	0.0646806	insig
SmM725	Lmpp003465	481.1	319.04	480.09	C21H20O13	[M+H]+	Myricetin-3-O-β-D-glucoside*	Flavonoids	Flavonols	158488	193506	203101	179820	497898	294454	216075	252391	222447	1.16132	0.272356	1.75136	0.808475	insig
SmM726	MW0144620	356.16	255.12	333.172	C14H27N3O4S1	[M+Na]+	Ala-Ile-Met	Amino acids and derivatives	Amino acids and derivatives	16236	25370.3	22064.7	26093.5	24370.2	18353.5	19189.7	19708.8	22397.5	0.444556	0.654986	1.08083	0.112135	insig
SmM727	Wbmn009545	569.34	487.34	570.356	C34H50O7	[M-H]-	2,3-Diacetoxy-18-hydroxyoleana-5,12-dien-28-oic acid	Terpenoids	Triterpene	162696	170996	51329.8	67364.3	57807.2	89587.8	101156	93473.2	85402.2	0.91121	0.276648	0.557786	-0.842216	insig
SmM728	mws0214	181.07	71.01	182.079	C6H14O6	[M-H]-	D-Sorbitol	Others	Saccharides	51098.7	51683.8	61637.1	96708.9	44371.6	101480	49555.5	58477	52723	0.955888	0.288985	1.47525	0.560959	insig
SmM729	Lmhp009769	466.29	325.27	465.286	C22H44NO7P	[M+H]+	LysoPE 17:1	Lipids	LPE	135428	366614	508388	156690	159976	95941.7	223293	260309	228460	1.27327	0.20487	0.408349	-1.29213	down
SmM730	MW0149263	496.17	181.05	473.166	C20H23N7O7	[M+Na]+	Levoleucovorin	Organic acids	Organic acids	1.11448e+06	1.04541e+06	973399	1.16398e+06	1.26181e+06	318760	988673	953265	838733	0.579089	0.708462	0.87593	-0.191113	insig
SmM731	pmb2787	293.21	275.2	294.219	C18H30O3	[M-H]-	9-Oxo-10E,12Z-octadecadienoic acid	Lipids	Free fatty acids	7056.18	7734.44	6719.25	27993.5	10651.9	7756.71	9297.88	10891.1	9629.78	1.17119	0.319469	2.15725	1.10919	up
SmM732	MW0153186	585.29	337.24	584.281	C25H40N6O10	[M+H]+	Lys-Tyr-Thr-Ser-Ser	Amino acids and derivatives	Amino acids and derivatives	170056	141817	217000	156634	196292	76399.3	139013	119504	138792	0.743751	0.477092	0.811774	-0.300851	insig
SmM733	mws1089	421.08	241.01	422.082	C12H23O14P	[M-H]-	Sucrose-6-phosphate	Others	Saccharides	60700.4	48213.8	34147.9	51707.2	28732.9	19030.4	42872.9	50801.2	47399	0.985123	0.308015	0.695296	-0.524302	insig
SmM734	Sasn004359	551.12	327.06	552.127	C28H24O12	[M-H]-	Orthosiphoic Acid D	Phenolic acids	Phenolic acids	192336	86156.7	91898.1	135184	40453.1	64703	84871.9	87294.6	74234	0.90704	0.388678	0.648883	-0.62397	insig
SmM735	MW0148014	396.15	127.04	395.138	C15H21N7O4S1	[M+H]+	Cys-His-His	Amino acids and derivatives	Amino acids and derivatives	259590	192793	535990	556415	22783.2	40706.9	220994	261928	245968	1.01429	0.586406	0.627197	-0.67301	insig
SmM736	pme1975	103	59.01	104.011	C3H4O4	[M-H]-	Malonic acid	Organic acids	Organic acids	120714	88654.3	132311	225916	124893	118815	159690	182937	157202	0.965686	0.346568	1.37446	0.458868	insig
SmM737	Lhwp110302	487.34	405.31	486.334	C30H46O5	[M+H]+	2-Hydroxymethyl-A(1)-nor-19,24-dihydroxyurs-2,12-dien-28-oic acid (Rosamultic acid)	Terpenoids	Triterpene	445751	138117	174411	563336	302602	253299	388884	349783	329169	0.899387	0.42832	1.47602	0.561715	insig
SmM738	Waln002419	341.09	163.04	342.095	C15H18O9	[M-H]-	1'-O-Galactoyl p-Coumaric acid*	Phenolic acids	Phenolic acids	78789.6	41180.2	181712	72636.6	149640	46555.1	111775	96390.7	97110.3	0.0983102	0.844867	0.891111	-0.166324	insig
SmM739	pmn001479	547.36	487.24	488.35	C30H48O5	[M+CH3COOH-H]-	16,23-Epoxy-11,24,25-trihydroxydammar-13(17)-en-3-one (Alisol F)	Terpenoids	Triterpene	2.48565e+06	3.0667e+06	1.2919e+06	1.49292e+06	1.1963e+06	1.52972e+06	1.56778e+06	1.7877e+06	1.53042e+06	1.14607	0.232924	0.616422	-0.69801	insig
SmM740	Lmmp002995	713.15	303.06	712.149	C30H32O20	[M+H]+	Quercetin-7-O-(2''-malonyl)glucosyl-5-O-glucoside	Flavonoids	Flavonols	137756	99159.4	377885	75205.6	105104	47143.3	120785	143268	131215	1.29893	0.274958	0.369962	-1.43455	down
SmM741	pmn001554	329.07	123.04	330.074	C17H14O7	[M-H]-	Petasiphenone	Phenolic acids	Phenolic acids	3378.71	3950.95	7840.33	4715.54	6580.16	11215.1	6536.71	5929.77	5519.07	0.891869	0.368416	1.48391	0.5694	insig
SmM742	Wbmn009702	487.34	487.34	488.35	C30H48O5	[M-H]-	2,3,23-Trihydroxyurs-12-en-28-oic acid	Terpenoids	Triterpene	5.31259e+07	2.60751e+07	4.00883e+07	4.51199e+07	43062962	4.1136e+07	4.79456e+07	4.14592e+07	4.14858e+07	0.527172	0.71163	1.08408	0.116468	insig
SmM743	Wbsp006128	503.34	485.33	502.329	C30H46O6	[M+H]+	8,19-Dihydroxy-20-(hydroxymethyl)-3,7,11,16,20-pentamethyl-22-oxopentacyclo[13.8.0.03,12.06,11.016,21]tricos-1(23)-ene-7-carboxylic acid	Terpenoids	Triterpene	49323.7	45051.8	39591.2	75930.8	30413.2	24631.7	43762.6	51555.4	50177.4	0.3707	0.956941	0.977673	-0.0325762	insig
SmM744	MWSmce569	741.14	561.1	740.123	C36H28MgO16	[M+H]+	Magnesium Lithospermate B	Phenolic acids	Phenolic acids	569011	421121	489874	433286	447772	453988	474315	429222	509849	0.894765	0.375411	0.902054	-0.148714	insig
SmM745	Hmhp004269	409.15	229.09	408.142	C20H24O9	[M+H]+	Nodakenin	Lignans and Coumarins	Coumarins	20766	29682.1	26439.3	55641	29009.1	42587.3	39508.5	45574.4	39319.1	1.39251	0.15057	1.65485	0.726704	insig
SmM746	Hmcn001415	387.13	225.07	388.137	C17H24O10	[M-H]-	Majoroside	Terpenoids	Monoterpenoids	40598.3	84112.2	70530	66999.9	64382.7	48693.9	58845.8	67561.6	58047.2	0.183172	0.745054	0.922332	-0.116642	insig
SmM747	Hmcp009963	180.14	123.07	180.138	C11H18NO+	[M]+	Candicine	Alkaloids	Phenolamine	98460	160288	68348.4	148297	114737	181084	121578	127389	107507	1.00485	0.311239	1.35776	0.441226	insig
SmM748	pmf0397	311.3	311.3	312.303	C20H40O2	[M-H]-	Arachidic acid	Lipids	Free fatty acids	401317	290113	281783	449957	763966	402221	380728	420296	354392	1.36873	0.191652	1.66063	0.731727	insig
SmM749	Smpp012073	619.39	147.04	618.392	C39H54O6	[M+H]+	3-[[3-(4-Hydroxyphenyl)propenoyl]oxy]-2-hydroxyurs-12-ene-28-oic acid (Jacoumaric Acid)	Terpenoids	Triterpene	23287.2	55711.6	8597.11	43748.2	5143.34	15657	19362.9	16287.5	17826.6	0.415669	0.693309	0.736889	-0.44048	insig
SmM750	pmp000682	538.23	359.15	520.194	C26H32O11	[M+NH4]+	Matairesinol-4'-O-glucoside (Matairesinoside)	Lignans and Coumarins	Lignans	48294.6	23620.1	31301	136914	74677.9	133612	99456.6	83678.6	93481.4	1.69955	0.0445988	3.34449	1.74179	up
SmM751	mws0093	179.07	146.04	180.079	C10H12O3	[M-H]-	Coniferyl alcohol	Phenolic acids	Phenolic acids	32062.5	15160.1	38124.8	68459.8	11588.2	20690.6	31285.8	35880.3	36931.8	0.0662931	0.806462	1.18034	0.239199	insig
SmM752	MW0146251	521.22	461.2	462.207	C17H30N6O9	[M+CH3COO]-	Asp-Ser-Asn-Lys	Amino acids and derivatives	Amino acids and derivatives	357838	189216	278777	622276	152588	237391	289613	339407	297649	0.125554	0.716592	1.22574	0.293657	insig
SmM753	MW0158591	366.18	204.12	365.159	C17H23N3O6	[M+H]+	Tyr-Pro-Ser	Amino acids and derivatives	Amino acids and derivatives	821461	784830	81238.4	530209	72254.7	523066	397003	380272	448317	0.278709	0.552544	0.666969	-0.584308	insig
SmM754	MW0144577	478.19	182.08	477.171	C17H27N5O11	[M+H]+	Ala-Gly-Asp-Glu-Ser	Amino acids and derivatives	Amino acids and derivatives	126887	77895.7	113887	340638	349366	569105	373803	438390	384063	1.78309	0.0477822	3.95114	1.98227	up
SmM755	mws0237	187.1	125.1	188.105	C9H16O4	[M-H]-	Azelaic acid	Organic acids	Organic acids	215370	452265	200646	486485	335324	266625	327219	363067	305857	0.745528	0.522049	1.25355	0.32602	insig
SmM756	pmp000673	361.16	163.08	360.157	C20H24O6	[M+H]+	Lariciresinol	Lignans and Coumarins	Lignans	49840.9	38239.4	25365.8	46876.6	20202.7	29654.9	26039.2	31021.9	28526.2	0.507341	0.62512	0.852688	-0.229911	insig
SmM757	MWS20179	237.05	209.06	236.047	C15H8O3	[M+H]+	anthraquinone-2-aldehyde	Quinones	Anthraquinone	64898.6	130517	198420	79510.2	73488.5	68433.2	100459	102873	87158.2	1.12063	0.274051	0.562243	-0.830733	insig
SmM758	Zmdn006214	487.12	283.06	488.132	C24H24O11	[M-H]-	Physcion-8-O-(6-acetyl)-glucoside	Quinones	Anthraquinone	8625.75	36126	6282.2	32712	16526.8	6961.23	14953.3	13195.3	12685.9	0.301705	0.894743	1.10123	0.139115	insig
SmM759	Lmjp003295	479.12	317.07	478.111	C22H22O12	[M+H]+	6-Methoxykaempferol-3-O-glucoside	Flavonoids	Flavonols	4.09511e+06	2.28982e+06	2.12791e+06	2.3547e+06	2.93872e+06	1.29067e+06	3.08434e+06	2.66784e+06	2.65253e+06	0.708002	0.466352	0.773431	-0.370655	insig
SmM760	MW0149848	473.2	207.14	472.196	C23H28N4O7	[M+H]+	Gln-Tyr-Tyr	Amino acids and derivatives	Amino acids and derivatives	202819	42031.2	192751	285980	309156	176362	198394	194137	227436	1.06097	0.171863	1.76302	0.818046	insig
SmM761	pmb0382	339.09	177.05	338.079	C19H14O6	[M+H]+	O-Feruloyl 4-hydroxycoumarin	Lignans and Coumarins	Coumarins	107615	358142	207769	154458	326633	205528	225169	249455	209735	0.190939	0.963463	1.01944	0.0277779	insig
SmM762	MW0144500	357.12	139.04	334.131	C12H22N4O5S1	[M+Na]+	Ala-Asn-Met	Amino acids and derivatives	Amino acids and derivatives	394277	330927	241570	1.0422e+06	895797	2.14484e+06	839427	802135	948190	1.72028	0.11713	4.22316	2.07832	up
SmM763	mws1480	132.05	99.92	133.053	C8H7NO	[M-H]-	2-(4-Hydroxyphenyl)acetonitrile	Phenolic acids	Phenolic acids	203134	217345	234844	204248	181443	145238	177534	209212	205718	1.33457	0.121508	0.810179	-0.303687	insig
SmM764	Lmqp000873	101.02	55.02	100.016	C4H4O3	[M+H]+	Succinic anhydride	Organic acids	Organic acids	2.22203e+06	1.51242e+06	1.90295e+06	2.18166e+06	1.36654e+06	1.71576e+06	2.30718e+06	2.16738e+06	1.93448e+06	0.387539	0.711368	0.933755	-0.0988837	insig
SmM765	Zmdn003762	533.19	311.11	534.195	C23H34O14	[M-H]-	Isosyringinoside	Lignans and Coumarins	Lignans	19429.7	28361.7	20506.6	29374.9	17127.2	18657.5	11213.9	12062.5	13356.5	0.274371	0.83814	0.954049	-0.0678647	insig
SmM766	Cmmn013378	301.22	301.22	302.225	C20H30O2	[M-H]-	Levopimaric acid	Terpenoids	Ditepenoids	7.81379e+06	3.38733e+06	7.85678e+06	9.12588e+06	9.49395e+06	3.47843e+06	7.06405e+06	5.94375e+06	6.3203e+06	0.267491	0.701427	1.15953	0.213544	insig
SmM767	Wafn003633	391.2	161.05	392.205	C18H32O9	[M-H]-	1-O-Acetyl-Glucopyranose 6-Hydroxydecanoate	Others	Saccharides	182221	221836	263706	712085	204701	159623	269880	248302	296299	0.497403	0.523119	1.61196	0.688819	insig
SmM768	Hmyn006303	593.27	315.05	594.28	C27H47O12P	[M-H]-	LysoPI 18:3	Lipids	Glycerol ester	36184.3	114408	127472	80981.3	114131	49002.9	95636.4	103164	114047	0.111906	0.759387	0.877907	-0.18786	insig
SmM769	Lmhp009890	546.36	184.07	545.348	C28H52NO7P	[M+H]+	LysoPC 20:3	Lipids	LPC	107048	316015	222080	375507	71160.2	23824.6	197297	212093	177453	0.805472	0.673748	0.729283	-0.455448	insig
SmM770	MEDL02603	329.07	177.02	270.053	C15H10O5	[M+CH3COO]-	7,3',4'-Trihydroxyflavone	Flavonoids	Flavones	48980.1	46367.5	34725.5	65742.6	58117.7	67638	47855.5	57211.7	52941.2	1.62858	0.0229588	1.47224	0.558009	insig
SmM771	HJKP000649	136.07	91.05	135.068	C8H9NO	[M+H]+	N-benzylformamide	Alkaloids	Alkaloids	1.31592e+06	1.53184e+06	722955	2.49545e+06	7.2137e+06	2.06279e+07	7.29854e+06	6.38184e+06	6.1975e+06	1.53513	0.241986	8.49607	3.0868	up
SmM772	MWS04559g	182.08	136.08	181.074	C9H11NO3	[M+H]+	3-Hydroxy-L-phenylalanine	Amino acids and derivatives	Amino acids and derivatives	330830	319073	205732	707080	2.06832e+06	5.49763e+06	1.813e+06	1.90444e+06	1.59697e+06	1.59524	0.224839	9.66886	3.27335	up
SmM773	pmd0136	524.37	184.07	523.364	C26H54NO7P	[M+H]+	LysoPC 18:0(2n isomer)	Lipids	LPC	576803	724327	558843	1.43796e+06	1.32784e+06	609274	1.34952e+06	1.21385e+06	1.13192e+06	1.29108	0.187374	1.81459	0.85964	insig
SmM774	pmn001363	493.11	313.07	494.121	C26H22O10	[M-H]-	Salvianolic acid N	Phenolic acids	Phenolic acids	2.3715e+07	1.66013e+07	2.09064e+07	3.16375e+07	3.02563e+07	3.18733e+07	1.88259e+07	2.19282e+07	2.21958e+07	1.69078	0.0287362	1.53157	0.615015	insig
SmM775	pmb2855	307.11	145.06	308.122	C11H20N2O8	[M-H]-	L-Glutamine-O-glycoside	Amino acids and derivatives	Amino acids and derivatives	22269.1	24220.5	18510	18487.8	27194.7	25380	26811	27877.4	23422.2	0.524008	0.560552	1.09328	0.128658	insig
SmM776	MWS04447	130.09	70.07	129.079	C6H11NO2	[M+H]+	Homoproline	Amino acids and derivatives	Amino acids and derivatives	3.39189e+06	7.30192e+06	3.38648e+06	6.42997e+06	8.2759e+06	7.66426e+07	2.47482e+07	2.25647e+07	2.06929e+07	1.15306	0.380897	6.48769	2.6977	up
SmM777	MWS3020	145.13	86.1	144.126	C7H16N2O	[M+H]+	N-Acetylcadaverine	Alkaloids	Alkaloids	911408	928733	937890	817416	906194	836377	953912	796964	885748	1.48151	0.105089	0.921512	-0.117926	insig
SmM778	Lagp003275	473.2	207.14	472.195	C22H32O11	[M+H]+	Malonyl roseoside	Others	Ketone compounds	124306	71285.8	179884	291883	330372	206762	162198	192866	171346	1.51793	0.0359174	2.20791	1.14268	up
SmM779	MW0150330	278.1	229.05	277.091	C9H15N3O7	[M+H]+	Gly-Asp-Ser	Amino acids and derivatives	Amino acids and derivatives	209583	186661	287903	146197	58476.5	88933	165621	138548	156855	1.57423	0.0326434	0.429156	-1.22043	down
SmM780	Lcdn000603	413.15	209.08	414.153	C19H26O10	[M-H]-	3,5-Dimethoxy-4-acetoxy trans-cinnamyl beta-D-glucopyranoside	Others	Others	98049.3	137623	61867.9	309472	375344	90726.1	152593	163425	182106	1.22177	0.199882	2.60651	1.38212	up
SmM781	Waln003742	341.09	195.05	342.095	C15H18O9	[M-H]-	1-O-p-Coumaroyl Galactonic Acid*	Phenolic acids	Phenolic acids	160848	71268.5	430465	298667	599289	49078.5	229144	266083	271332	0.19287	0.651	1.42931	0.515319	insig
SmM782	Zaxn005611	315.2	315.2	316.24	C21H32O2	[M-H]-	Methyl abieta	Terpenoids	Ditepenoids	1.45104e+07	1.01398e+07	1.11806e+07	4.12717e+07	1.83277e+07	4.75209e+06	1.96031e+07	1.77144e+07	1.63855e+07	0.383893	0.46699	1.79599	0.844776	insig
SmM783	MW0149611	460.17	118.05	461.176	C17H27N5O10	[M-H]-	Gln-Ala-Glu-Asp	Amino acids and derivatives	Amino acids and derivatives	12133.5	19271.9	11637.8	35428.7	49482.1	102422	24421.6	27545	29247.1	1.67537	0.140477	4.35222	2.12175	up
SmM784	Zaxn006988	301.22	301.22	302.225	C20H30O2	[M-H]-	Isopimaric acid	Terpenoids	Ditepenoids	9.97866e+06	1.95644e+07	2.97747e+07	1.33787e+07	1.70607e+07	1.2075e+07	1.67173e+07	1.44789e+07	1.42257e+07	0.671498	0.432674	0.716724	-0.480511	insig
SmM785	MW0150871	400.14	136.06	399.139	C15H21N5O8	[M+H]+	His-Asp-Glu	Amino acids and derivatives	Amino acids and derivatives	478529	452445	147457	868616	665363	481344	387891	458762	400967	1.24229	0.113142	1.86875	0.902077	insig
SmM786	Zmmp002106	120.08	77.04	119.07	C3H9N3O2	[M+H]+	4-methyl-1,5,2,3-dioxadiazinan-2-amine	Nucleotides and derivatives	Nucleotides and derivatives	2.00368e+06	2.42485e+06	1.0868e+06	3.95835e+06	8.77582e+06	4.52032e+07	1.70732e+07	1.53226e+07	1.42706e+07	1.46829	0.311588	10.5048	3.39297	up
SmM787	MW0145684	361.15	264.99	360.139	C12H20N6O7	[M+H]+	Asn-Asn-Asn	Amino acids and derivatives	Amino acids and derivatives	669903	821730	933087	723404	932779	850883	914200	765483	815277	0.265333	0.793153	1.03396	0.0481819	insig
SmM788	Lmdn003699	509.17	179.03	510.174	C24H30O12	[M-H]-	6-O-Trans-Caffeoyl Ajugol	Terpenoids	Monoterpenoids	1.71271e+06	664771	2.4352e+06	516764	650995	583998	593687	708436	630096	1.41041	0.184872	0.363987	-1.45804	down
SmM789	mws1659	269.05	225.06	270.053	C15H10O5	[M-H]-	Emodin	Quinones	Anthraquinone	11300.4	8769.87	11826.7	11836.7	15372.5	17228.1	11726.3	13812.1	11976.4	1.39974	0.100758	1.39315	0.478352	insig
SmM790	MW0103633	394.06	290.05	336.048	C11H15NO9P+	[M+CH3COO]-	Nicotinate mononucleotide	Nucleotides and derivatives	Nucleotides and derivatives	1306.12	3313.5	4760.18	1060.69	20508.1	11552.2	11535.4	10294.7	12356.7	0.721587	0.293075	3.53111	1.82012	insig
SmM791	MWS1844	203.14	129.07	202.136	C14H18O	[M+H]+	2-Pentyl-3-phenyl-2-propenal	Others	Aldehyde compounds	21162.3	22254.4	27156.6	18666.7	17080.8	18971.6	17658.2	15430.7	14912.9	1.57707	0.0918048	0.77535	-0.367081	insig
SmM792	mws1550	162.06	73.01	161.051	C6H11NO2S	[M+H]+	S-Allyl-L-cysteine	Amino acids and derivatives	Amino acids and derivatives	30932	30785.6	31034.2	26459.5	22003.8	35077.2	20264.6	16877.2	18548.4	0.782555	0.507567	0.90069	-0.150898	insig
SmM793	Lmsn010604	501.32	421.31	502.329	C30H46O6	[M-H]-	2,3,19-Trihydroxyurs-12-en-23-formyl-28-oic Acid	Terpenoids	Triterpene	11586.4	3654.34	20576.8	16208.6	5586.72	9752.43	10749.2	9714.6	8950.25	0.00395253	0.819808	0.880792	-0.183127	insig
SmM794	mws0103	146.06	91.05	145.053	C9H7NO	[M+H]+	Indole-3-carboxaldehyde	Alkaloids	Plumerane	112194	546810	86539.3	267046	1.80378e+06	8.98181e+06	1.44078e+06	1.2781e+06	1.2051e+06	1.29728	0.329063	14.8249	3.88995	up
SmM795	Zmdp000292	189.14	70.07	188.127	C7H16N4O2	[M+H]+	Arginine methyl ester	Amino acids and derivatives	Amino acids and derivatives	137422	168915	97644.2	153170	330725	421530	298660	274968	248109	1.38341	0.161112	2.24125	1.16431	up
SmM796	MWSHC20163	255.24	255.24	256.24	C16H32O2	[M-H]-	Cetostearic acid	Lipids	Free fatty acids	3.66764e+07	3.55991e+07	2.88672e+07	3.99647e+07	3.45695e+07	3.01882e+07	2.91574e+07	3.21626e+07	2.67464e+07	0.303728	0.765776	1.03539	0.0501797	insig
SmM797	Lmzn001582	387.17	207.1	388.173	C18H28O9	[M-H]-	5'-Glucosyloxyjasmanic acid	Phenolic acids	Phenolic acids	549968	2.37318e+06	620392	734342	1.21808e+06	450297	1.00696e+06	905762	838506	0.381526	0.599281	0.678057	-0.56052	insig
SmM798	pme3351	144.07	126.06	145.074	C6H11NO3	[M-H]-	Allysine(6-Oxo DL-Norleucine)	Amino acids and derivatives	Amino acids and derivatives	137296	171964	152955	84595.9	204823	115971	165884	188644	158181	0.647197	0.656613	0.87706	-0.189253	insig
SmM799	pmf0139	179.06	59.01	180.063	C6H12O6	[M-H]-	D-Galactose*	Others	Saccharides	1.0073e+06	740971	1.40646e+06	2.11268e+06	1.14748e+06	1.71551e+06	1.05069e+06	1.01337e+06	1.20391e+06	1.24022	0.158035	1.57721	0.657376	insig
SmM800	pmp000587	535.11	287.05	534.101	C24H22O14	[M+H]+	Luteolin-7-O-(6''-malonyl)glucoside	Flavonoids	Flavones	11583.3	87966.1	10588.4	67502.2	51411.3	8948.54	56507.1	50878.6	47010.9	0.357885	0.859367	1.16093	0.215277	insig
SmM801	MWS5083	455.1	96.97	456.105	C17H21N4O9P	[M-H]-	Flavin Single Nucleotide(FMN)	Nucleotides and derivatives	Nucleotides and derivatives	323217	312165	268557	170097	202944	154602	197044	190208	225943	1.76062	0.00498575	0.583715	-0.776663	insig
SmM802	Waln003350	341.09	195.05	342.095	C15H18O9	[M-H]-	3-O-p-Coumaroyl Galactonic Acid*	Phenolic acids	Phenolic acids	170740	75765.2	451639	301948	546805	49245.2	254977	278905	231528	0.111418	0.734775	1.28626	0.363187	insig
SmM803	MWSmce039	124.04	80.05	123.032	C6H5NO2	[M+H]+	Isonicotinic acid	Others	Vitamin	480253	675871	332111	635086	192716	178211	452235	377030	433237	0.930856	0.429278	0.675978	-0.564952	insig
SmM804	Hmpp003270	449.11	287.05	448.101	C21H20O11	[M+H]+	Luteolin-4'-O-glucoside	Flavonoids	Flavones	66551	90593.7	52674.9	227993	145076	96092.9	116461	121016	100935	1.49854	0.145347	2.23603	1.16094	up
SmM805	Lmhp008885	440.28	299.26	439.27	C20H42NO7P	[M+H]+	LysoPE 15:0(2n isomer)	Lipids	LPE	214046	465844	435434	128512	79679.2	31327.5	240777	210048	202361	1.61726	0.0536233	0.214753	-2.21925	down
SmM806	Lmsn008066	519.33	457.33	520.34	C30H48O7	[M-H]-	1,2,3,19,23-Pentahydroxyurs-12-en-28-oic acid	Terpenoids	Triterpene	17440.5	25054.5	36097.7	25173.9	19614.8	17210.2	27451.7	23353.1	23536	0.761538	0.424253	0.788864	-0.342151	insig
SmM807	MWS0811	130.09	84.08	129.079	C6H11NO2	[M+H]+	L-Pipecolic Acid	Organic acids	Organic acids	288624	136428	283206	735370	1.00889e+06	170699	378811	455585	408261	1.05353	0.24192	2.70376	1.43497	up
SmM808	Wagn012030	653.38	397.14	654.383	C31H58O14	[M-H]-	2-Palmitoyl-Sn-Glycerol 3-O-Diglucoside	Lipids	Glycerol ester	25417.4	39183.4	32645.1	55015.5	86316	34421.5	105347	100049	87531.6	1.27109	0.220154	1.80731	0.85384	insig
SmM809	pmb2221	318.3	60.04	317.293	C18H39NO3	[M+H]+	4-Hydroxysphinganine	Lipids	Sphingolipids	138972	133579	166239	490691	293212	133579	235652	260779	284465	1.17023	0.261717	2.09094	1.06415	up
SmM810	Hmqp006221	311.26	279.32	310.251	C19H34O3	[M+H]+	13-Hydroxy-9Z,11E-octadecadienoic acid	Lipids	Free fatty acids	10377.7	11582	18495.9	14407.2	10010.8	5602.79	12639.6	13450.1	11149.2	0.865975	0.386961	0.742068	-0.430377	insig
SmM811	Hmln003529	401.15	269.11	402.153	C18H26O10	[M-H]-	Benzyl β-primeveroside	Phenolic acids	Phenolic acids	57548.7	67972.8	214395	48702.2	125112	61481.9	69318	76482.9	83708.6	0.503666	0.579201	0.69222	-0.530698	insig
SmM812	Smmp009329	347.18	301.18	346.178	C20H26O5	[M+H]+	Isorosmanol	Terpenoids	Ditepenoids	237810	214703	242059	174298	289635	162238	198017	203065	234907	0.648174	0.633827	0.901521	-0.149567	insig
SmM813	Lmsn011201	485.33	455.32	486.334	C30H46O5	[M-H]-	2,3-Dihydroxy-19-oxo-18,19-secours-11,13(18)-dien-28-oic acid (Swinhoeic acid)	Terpenoids	Triterpene	26988.2	16488.5	14917.5	33909.1	53875.9	17990.5	27138.7	25392.2	30540.5	1.11534	0.264249	1.8114	0.857108	insig
SmM814	pmb0751	321.1	147.04	320.09	C16H16O7	[M+H]+	Trans-5-O-(p-Coumaroyl)shikimate	Phenolic acids	Phenolic acids	8614.05	2115.67	6837.14	38426.3	14809.6	15801.3	12567.7	13067.5	14992.8	1.50481	0.149267	3.92997	1.97452	up
SmM815	Lmhp010162	468.31	327.29	467.301	C22H46NO7P	[M+H]+	LysoPE 17:0	Lipids	LPE	9520.61	19896	20108.3	8811.82	9833.75	8170.02	13447.9	11171.9	11975.3	1.40322	0.160309	0.541457	-0.885082	insig
SmM816	pme0519	341.11	119.03	342.116	C12H22O11	[M-H]-	D-Sucrose	Others	Saccharides	4.37995e+06	8.60767e+06	8.97017e+06	7.12348e+06	1.46914e+07	1.48608e+07	7.25008e+06	5.99976e+06	6.82141e+06	1.12092	0.188739	1.67028	0.740091	insig
SmM817	MW0156990	313.11	267.1	312.096	C13H16N2O7	[M+H]+	Ser-Abu-OH	Amino acids and derivatives	Amino acids and derivatives	907389	897627	1.89634e+06	1.9559e+06	1.13753e+06	544376	949344	1.14592e+06	1.08609e+06	0.17615	0.969914	0.982831	-0.0249851	insig
SmM818	Lmqn000780	606.08	384.98	607.082	C17H27N3O17P2	[M-H]-	Uridine 5'-diphospho-N-acetylglucosamine	Nucleotides and derivatives	Nucleotides and derivatives	6107.61	6568.3	2972.02	19365.9	7383.18	17445.6	10713.2	12947.4	12188.5	1.4868	0.114432	2.82432	1.4979	up
SmM819	Lmbn013410	205.16	189.13	206.167	C14H22O	[M-H]-	2,4-Di-Tert-Butylphenol	Phenolic acids	Phenolic acids	449814	494103	368778	368150	422409	416448	442475	379661	374113	0.692461	0.451878	0.919488	-0.121097	insig
SmM820	Li512114	485.36	453.34	486.371	C31H50O4	[M-H]-	2,3-Dihydroxyurs-12-en-28-oic acid methyl ester (Corosolic acid methyl ester)	Terpenoids	Triterpene	7651.98	6517.93	2214.61	9884.54	4375.77	4964.11	5229.5	6332.12	5828.73	0.456487	0.714208	1.17333	0.230607	insig
SmM821	pme1286	385.13	250	384.122	C14H20N6O5S	[M+H]+	S-(5'-Adenosy)-L-homocysteine	Amino acids and derivatives	Amino acids and derivatives	10647.6	8592.01	8754.14	14677.5	8047.3	6180.63	7572.64	6420.38	7649.94	0.0993603	0.918427	1.03257	0.0462394	insig
SmM822	MW0153739	401.11	357.08	342.089	C14H18N2O6S	[M+CH3COO]-	Met-Abu-OH	Amino acids and derivatives	Amino acids and derivatives	2.00567e+06	3.67576e+06	152119	1.85539e+06	767992	408313	1.23477e+06	1.42177e+06	1.19061e+06	0.168927	0.466744	0.5197	-0.944249	insig
SmM823	Zmdn002049	451.13	289.07	452.132	C21H24O11	[M-H]-	Epicatechin-4'-O-β-D-glucopyranoside*	Flavonoids	Flavanols	47672.7	45998.1	43563.3	123899	69293.4	59931.6	47001.6	56970	52383.9	1.47485	0.191991	1.84447	0.883204	insig
SmM824	Lmhp008718	506.32	184.07	505.317	C25H48NO7P	[M+H]+	LysoPC 17:2	Lipids	LPC	1.09417e+06	2.59031e+06	1.67589e+06	1.42705e+06	1.17021e+06	258562	1.88486e+06	1.82749e+06	1.56853e+06	1.04429	0.214114	0.532765	-0.908428	insig
SmM825	Qmxn081901	319.23	275.24	320.235	C20H32O3	[M-H]-	Minheryin D	Terpenoids	Ditepenoids	19947	49841.8	25655.5	54862.8	23722.4	39498.6	36323.1	39395.6	43954.9	0.57214	0.588201	1.2372	0.307079	insig
SmM826	Lmhp001670	231.17	72.08	230.163	C11H22N2O3	[M+H]+	L-Valyl-L-Leucine	Amino acids and derivatives	Amino acids and derivatives	26210.6	12781.8	28800.8	25216.5	36664.5	26588.4	19473.2	20732.9	17106.5	0.901686	0.329829	1.30499	0.384038	insig
SmM827	Lmbn001930	121.03	77.04	122.037	C7H6O2	[M-H]-	2-Hydroxybenzaldehyde (Salicylaldehyde)	Phenolic acids	Phenolic acids	29211.9	31563.1	30368.4	23194.6	25570.2	9958.64	22015.6	18951.7	22854.7	1.22262	0.153601	0.644297	-0.634202	insig
SmM828	MW0017099	291.2	185.12	292.204	C18H28O3	[M-H]-	9s,13r-12-Oxophytodienoic Acid	Lipids	Free fatty acids	14303.4	25271.5	30170.6	32819.8	29973.1	37847.1	24094.8	28206.4	28973.3	1.21834	0.14614	1.44296	0.529033	insig
SmM829	MW0004191	239.13	195.14	180.115	C11H16O2	[M+CH3COO]-	3-tert-Butyl-4-hydroxyanisole	Phenolic acids	Phenolic acids	214866	220318	179098	213175	186191	193334	237397	211834	196110	0.377889	0.665946	0.964866	-0.0515991	insig
SmM830	MW0145699	533.23	460.21	532.224	C19H32N8O10	[M+H]+	Asn-Asp-Glu-Arg	Amino acids and derivatives	Amino acids and derivatives	8.69537e+06	5.92936e+06	1.0537e+07	4.83388e+06	6.66805e+06	5.97785e+06	8.81214e+06	7.26022e+06	7.97415e+06	1.26071	0.186887	0.694695	-0.525547	insig
SmM831	MW0154288	452.17	121.03	451.174	C24H25N3O6	[M+H]+	Nap-Lys-OH	Amino acids and derivatives	Amino acids and derivatives	214894	187966	262693	521605	639489	21430.5	196931	230007	237165	0.106143	0.45945	1.77675	0.829244	insig
SmM832	Lmcp002302	312.13	180.09	311.123	C12H17N5O5	[M+H]+	N6-(2-Hydroxyethyl)adenosine	Nucleotides and derivatives	Nucleotides and derivatives	43139.8	52083.5	19574.9	52306.1	53812.4	46105.2	38032.2	39993.5	33031	0.978207	0.326144	1.32601	0.407093	insig
SmM833	mws0341	131.07	85.07	132.079	C6H12O3	[M-H]-	2-Hydroxyisocaproic acid	Organic acids	Organic acids	112629	161037	95843	107900	108018	115447	110424	134230	123654	0.487108	0.583033	0.896772	-0.157188	insig
SmM834	MW0168269	273.15	201.06	274.157	C17H22O3	[M-H]-	Podocarpa-8,11,13-trien-16-oic acid, 12-hydroxy-	Terpenoids	Ditepenoids	222555	83796	315409	338301	362324	79493.5	243640	239058	203073	0.24502	0.666108	1.25469	0.327335	insig
SmM835	MW0108001	312.13	150.08	203.127	C8H17N3O3	[M+H]+	Lys-Gly	Amino acids and derivatives	Amino acids and derivatives	752579	628011	19771.8	897954	26266.5	1.10352e+06	419378	492274	416237	0.201887	0.632381	1.44801	0.534075	insig
SmM836	mws1138	551.15	303.04	550.144	C24H26N2O13	[M+H]+	Betanin (Betanidin-5-O-glucoside)	Alkaloids	Plumerane	78520.9	458649	41155.2	148032	1.62442e+06	119944	312133	306321	260110	0.777814	0.474338	3.2722	1.71026	insig
SmM837	Wbtp006863	341.1	323.09	340.095	C19H16O6	[M+H]+	6,8-dihydroxy-12-methoxy-2,2-dimethyl-1,10-dioxatetraphen-5-one	Others	Ketone compounds	28048.2	43031	44606.7	91987.2	33917.4	12697.6	41229.4	50080.5	47074.7	0.158967	0.780435	1.19809	0.260737	insig
SmM838	Wchp010945	471.35	435.33	470.34	C30H46O4	[M+H]+	Virgatic acid	Others	Others	35825.3	1762.25	4945.91	135504	23754.8	21375.7	39569.9	34853.8	32697.9	1.21769	0.346129	4.24688	2.0864	up
SmM839	pmb0769	485.19	323.14	484.185	C25H28N2O8	[M+H]+	N-(p-Coumaroyl)serotonin Glucoside	Alkaloids	Plumerane	484478	1.20336e+06	688891	544992	552407	264777	551149	573753	662166	1.12377	0.251598	0.57313	-0.803065	insig
SmM840	pme0014	148.06	84.04	147.053	C5H9NO4	[M+H]+	L-Glutamic acid	Amino acids and derivatives	Amino acids and derivatives	3.00902e+07	2.58658e+07	2.79761e+07	2.86141e+07	2.16408e+07	1.0315e+07	2.55663e+07	2.45131e+07	2.94717e+07	1.0329	0.279401	0.721654	-0.470622	insig
SmM841	pme0278	191.1	128.07	190.095	C7H14N2O4	[M+H]+	2,6-Diaminooimelic acid	Organic acids	Organic acids	125038	107081	79883.2	92952.7	42519.4	31792.8	75193.1	89382	89943.1	1.33805	0.111981	0.536101	-0.899422	insig
SmM842	Wasn000528	337.08	277.06	338.085	C12H18O11	[M-H]-	2-O-α-D-Glucopyranosyl-L-ascorbic acid	Others	Vitamin	352948	299613	410809	547965	349770	293195	374185	329896	308859	0.379223	0.650192	1.11996	0.163447	insig
SmM843	pmp000097	142.09	124.07	141.079	C7H11NO2	[M+H]+	Guvacoline	Alkaloids	Piperidine alkaloids	774393	722497	714009	618198	746455	607929	614541	744932	715210	1.19753	0.209376	0.892208	-0.164548	insig
SmM844	pmb0475	671.18	509	670.174	C29H34O18	[M+H]+	Gallic acid-4-O-(6'''-feruloyl)sophoroside	Phenolic acids	Phenolic acids	6654.06	10052.9	17703.2	28191.6	32128.6	57986.1	23180	26450	28240.3	1.62107	0.0827841	3.43812	1.78162	up
SmM845	pmf0297	297.32	183.21	298.324	C20H42O	[M-H]-	1-Eicosanol	Lipids	Free fatty acids	5025.4	7303.92	5870.29	8084.04	8227.69	5412.23	7682.37	9133.52	7769.17	0.830467	0.362971	1.19365	0.25538	insig
SmM846	MW0158279	531.22	458.19	530.217	C29H30N4O6	[M+H]+	Trp-Tyr-Tyr	Amino acids and derivatives	Amino acids and derivatives	672614	282590	511969	180138	194145	192860	364856	388316	318494	1.62655	0.117474	0.386555	-1.37125	down
SmM847	Lmhp010040	504.31	363.29	503.301	C25H46NO7P	[M+H]+	LysoPE 20:3	Lipids	LPE	8794.89	33024.8	25327.7	28598.6	4933.58	2655.56	16455.8	17247	14184	0.973747	0.400374	0.53893	-0.89183	insig
SmM848	Zmgn000173	149.05	75.01	150.053	C5H10O5	[M-H]-	D-Ribose	Others	Saccharides	35468.5	13285.2	25196.8	38691.7	9948.46	56238.6	55598	51146.3	45508.6	0.306226	0.541925	1.41823	0.50409	insig
SmM849	zjgp122320	163.04	89.04	162.032	C9H6O3	[M+H]+	6-hydroxycoumarin	Lignans and Coumarins	Coumarins	1.69907e+07	1.84586e+07	1.53847e+07	1.44074e+07	1.29737e+07	1.85268e+07	1.77006e+07	1.47597e+07	1.52101e+07	0.794465	0.447077	0.903096	-0.147049	insig
SmM850	pmp001045	331.14	151.11	330.132	C15H22O8	[M+H]+	Bartsioside	Terpenoids	Monoterpenoids	90169.9	145973	138877	97298	285656	180156	154351	139936	126333	0.810298	0.37078	1.50155	0.58645	insig
SmM851	Zabn104819	723.21	499.14	724.221	C33H40O18	[M-H]-	1-Sinapoyl-2-feruloylgentiobiose	Phenolic acids	Phenolic acids	64064.7	45123.1	84877.2	58398.5	50036.4	60492.2	68545.7	83492.1	79464	0.530414	0.546155	0.870466	-0.20014	insig
SmM852	Zmsp000366	148.1	130.09	147.089	C6H13NO3	[M+H]+	Fagomine	Alkaloids	Piperidine alkaloids	27542.8	35679.6	18703	34117	16266.4	58103.5	37541.5	30761.9	35416.7	0.418224	0.552883	1.32422	0.40514	insig
SmM853	mws0629	281.11	166.09	280.106	C13H16N2O5	[M+H]+	L-Aspartyl-L-Phenylalanine	Amino acids and derivatives	Amino acids and derivatives	77236.1	126379	88929.9	101702	152733	103107	89413.5	97047.4	109039	0.86256	0.388777	1.22218	0.289457	insig
SmM854	MW0157869	388.18	352.16	365.195	C18H27N3O5	[M+Na]+	Thr-Val-Phe	Amino acids and derivatives	Amino acids and derivatives	81587.5	135091	48494.8	126082	51347.9	95476.7	66321.8	79871.1	78987	0.127026	0.942039	1.02917	0.0414757	insig
SmM855	mws5042	223.11	120.09	222.1	C11H14N2O3	[M+H]+	L-Glycyl-L-phenylalanine	Amino acids and derivatives	Amino acids and derivatives	34225.8	55688.4	21496	50332.6	40537.3	73395.8	48456.2	41584.7	40294	1.04878	0.275037	1.47442	0.560149	insig
SmM856	MW0136873	313.07	285.15	314.079	C17H14O6	[M-H]-	Dipteryxin	Others	Ketone compounds	236761	83750.2	46648.3	1.06495e+06	147144	40471.6	266141	220259	230254	0.557301	0.460984	3.4115	1.77041	insig
SmM857	Rfmb318	144.1	84.08	144.102	C7H14NO2+	[M]+	D-Proline betaine	Amino acids and derivatives	Amino acids and derivatives	224798	305186	219151	197802	444178	229718	237279	286111	246422	0.339778	0.659398	1.16361	0.218605	insig
SmM858	MW0114263	429.08	210.03	370.075	C12H18O13	[M+CH3COO]-	Digalacturonate	Others	Saccharides	164600	112106	260162	91376.1	807535	266221	140344	124129	115081	0.610157	0.434897	2.17024	1.11785	insig
SmM859	mws0668	283.07	151.03	284.076	C10H12N4O6	[M-H]-	Xanthosine	Nucleotides and derivatives	Nucleotides and derivatives	18510.3	44446.8	126692	55914.7	137609	301460	106891	95313.6	87376.4	1.05954	0.29534	2.61	1.38405	up
SmM860	Zmyn005252	285.24	239.24	286.251	C17H34O3	[M-H]-	3-Hydroxy-palmitic acid methyl ester	Lipids	Free fatty acids	29954.6	33402.7	28354.5	40058.1	22046.1	21188.8	15633.7	18507.1	18966.8	0.57711	0.6968	0.908204	-0.138912	insig
SmM861	MW0149771	408.18	143.11	407.18	C18H25N5O6	[M+H]+	Gln-Phe-Asn	Amino acids and derivatives	Amino acids and derivatives	438972	2.51726e+06	658103	847141	155304	151496	644556	758939	633779	1.14344	0.340628	0.319268	-1.64716	down
SmM862	Zmdn003480	537.2	375.15	538.205	C26H34O12	[M-H]-	Cycloolivil-6-O-glucoside	Lignans and Coumarins	Lignans	60168.6	50638.9	65235.9	75110.8	78745.9	58483.7	68392.6	75832.7	61798.6	1.15072	0.194028	1.20618	0.270448	insig
SmM863	MWSmce041	191.1	145.1	190.099	C12H14O2	[M+H]+	Butylphthalide	Others	Lactones	33080.8	25232.6	20308.9	29331	16492.8	28923.8	27498.4	22413.5	25775.4	0.241169	0.829662	0.950716	-0.0729134	insig
SmM864	Ymjm000100	469.33	423.33	468.324	C30H44O4	[M+H]+	24-Hydroxy-3-oxooleana-11,13(18)-dien-28-oic acid	Terpenoids	Triterpene	36534.2	18971.4	950.799	26291.2	25005.3	9152.82	23743.1	19318.9	21858.3	0.585196	0.916172	1.07073	0.0985891	insig
SmM865	Lmdp004307	463.16	301.11	462.153	C23H26O10	[M+H]+	Farrerol-7-O-glucoside	Flavonoids	Flavanones	309822	224298	168830	314852	1.07602e+06	285150	399386	356246	437948	1.14591	0.336251	2.38426	1.25354	up
SmM866	Zmhn001420	165.02	121.03	166.027	C8H6O4	[M-H]-	5,7-Dihydroxy-1(3H)-isobenzofuranone	Phenolic acids	Phenolic acids	353250	231664	298722	260206	236921	192471	248256	203014	218336	1.16398	0.203022	0.780409	-0.357698	insig
SmM867	Jmwn002117	331.1	153.02	332.111	C14H20O9	[M-H]-	2-(3,4-dihydroxyphenyl)ethanediol 1-O-β-D-glucopyranoside	Phenolic acids	Phenolic acids	274302	411381	269501	184328	311210	120162	231234	227959	273125	1.16991	0.197966	0.644588	-0.63355	insig
SmM868	mws1697	331.19	267.17	330.183	C20H26O4	[M+H]+	Carnosol	Terpenoids	Ditepenoids	128523	74706.8	62566	89077.3	189922	101401	103134	95488.7	83809.8	0.915408	0.377291	1.43118	0.517201	insig
SmM869	pma0702	558.28	207.07	557.274	C29H39N3O8	[M+H]+	N1,N8-Bis(sinapoyl)spermidine	Alkaloids	Phenolamine	370592	526809	399550	503522	727888	667546	486649	459402	396395	1.45902	0.078278	1.46417	0.550083	insig
SmM870	MW0155448	433.13	137.02	434.148	C24H22N2O6	[M-H]-	Phe-HoPhe-OH	Amino acids and derivatives	Amino acids and derivatives	927576	866414	1.84643e+06	1.86578e+06	1.8658e+06	193339	1.18278e+06	1.15693e+06	972300	0.307283	0.891347	1.07815	0.108558	insig
SmM871	MWS20154	315.09	163.04	314.079	C17H14O6	[M+H]+	Nepetoidin B	Phenolic acids	Phenolic acids	541971	410599	254418	413600	819311	403522	520026	501860	424834	0.798771	0.431937	1.3558	0.439144	insig
SmM872	pme1474	298.1	136.06	297.09	C11H15N5O3S	[M+H]+	5'-Deoxy-5'-(methylthio)adenosine	Nucleotides and derivatives	Nucleotides and derivatives	8.83984e+06	1.21257e+07	8.85499e+06	6.90192e+06	1.16039e+07	1.17319e+07	1.02267e+07	9.5076e+06	1.16624e+07	0.0163592	0.94639	1.01399	0.020046	insig
SmM873	zjbp110804	357.13	307.1	356.126	C20H20O6	[M+H]+	6,7-dimethoxy-2-[2-(4'-hydroxy-3'-methoxyphenyl)ethyl]chromone	Others	Chromone	40650.6	22066.3	29861.5	68737	86915.7	55918.4	49124.3	39866.9	43593.2	1.67141	0.0277967	2.28532	1.19239	up
SmM874	pmc0066	333.06	137.05	332.052	C10H13N4O7P	[M+H]+	2'-Deoxyinosine-5'-monophosphate	Nucleotides and derivatives	Nucleotides and derivatives	31514.2	3504.43	45448.9	74282.5	2072.44	13461.9	10346.5	12788.8	11818.9	0.215456	0.910494	1.11619	0.15858	insig
SmM875	MW0145491	462.23	247.13	461.223	C17H31N7O8	[M+H]+	Arg-Ser-Ala-Glu	Amino acids and derivatives	Amino acids and derivatives	93639.6	180662	121599	348233	155688	51239.2	153567	153058	126896	0.165951	0.609736	1.40227	0.487764	insig
SmM876	mws4015	313.07	159.04	314.079	C17H14O6	[M-H]-	Salvianolic acid F	Phenolic acids	Phenolic acids	46798.8	40589.6	48422.5	64659.7	45139.3	69145	46501.2	48417.7	56555.7	1.2632	0.18229	1.3176	0.397908	insig
SmM877	Lmcn002982	197.05	167	198.053	C9H10O5	[M-H]-	Methyl 3-O-Methyl Gallate	Phenolic acids	Phenolic acids	45670.2	65135.1	39604.3	81792.2	158376	65049.8	64259.8	79483.5	73061	1.38191	0.208948	2.02924	1.02094	up
SmM878	MW0145817	544.27	287.2	543.265	C22H37N7O9	[M+H]+	Asn-Leu-Ser-Pro-Asn	Amino acids and derivatives	Amino acids and derivatives	36410.6	20163.2	42913.4	94351.8	94588.3	17233.5	42593	52309.1	50246.3	0.747183	0.299497	2.07236	1.05128	insig
SmM879	MW0146113	516.2	443.18	515.198	C19H29N7O10	[M+H]+	Asp-Gly-His-Ser-Thr	Amino acids and derivatives	Amino acids and derivatives	101691	225586	65395.7	397246	790990	521812	321864	294892	260090	1.66586	0.0475452	4.35488	2.12263	up
SmM880	Lmsp004301	451.12	289.07	450.116	C21H22O11	[M+H]+	3',5,5',7-Tetrahydroxyflavanone-7-O-glucoside	Flavonoids	Flavanones	50042.7	81973.2	42397.1	52487.1	129329	63232.4	71671.4	80455.1	65150.6	0.769987	0.446843	1.40499	0.490558	insig
SmM881	pmn001671	547.17	223.1	548.174	C23H32O15	[M-H]-	Furanofructosyl-α-D-(6-mustard acyl)glucoside*	Phenolic acids	Phenolic acids	71011.8	233955	11711.4	139005	31670.6	332152	174677	141727	165819	0.556367	0.605547	1.58782	0.667046	insig
SmM882	MW0144208	343.1	181.05	342.089	C14H18N2O6S	[M+H]+	Abu-Met-OH	Amino acids and derivatives	Amino acids and derivatives	5.76752e+06	3.5189e+06	4.52735e+06	2.34179e+06	4.99551e+06	7.36392e+06	4.17666e+06	4.67261e+06	3.78123e+06	0.0597867	0.865143	1.06424	0.0898298	insig
SmM883	mws0038	313.07	283.02	314.079	C17H14O6	[M-H]-	5,4'-Dihydroxy-3,7-dimethoxyflavone(Kumatakenin)	Flavonoids	Flavonols	274595	264963	490143	968671	497813	168637	451045	422803	364982	0.456558	0.481634	1.58796	0.667171	insig
SmM884	mws1589	503.16	179.06	504.169	C18H32O16	[M-H]-	D-Panose	Others	Saccharides	1.14136e+06	1.17751e+06	1.4937e+06	1.83069e+06	2.0366e+06	2.30016e+06	1.58933e+06	1.46008e+06	1.28287e+06	1.70733	0.0121138	1.61766	0.693913	insig
SmM885	Ladp002110	206.04	160.04	205.037	C10H7NO4	[M+H]+	4-hydroxy-2-oxo-1,2-dihydroquinoline-3-carboxylic acid	Alkaloids	Quinoline alkaloids	934616	1.00043e+06	511322	3.01287e+06	1.4727e+06	1.89703e+06	1.19239e+06	1.36403e+06	1.10775e+06	1.60168	0.0916494	2.60901	1.3835	up
SmM886	MWS2442	259.02	96.97	260.03	C6H13O9P	[M-H]-	D-Fructose 6-Phosphate	Others	Saccharides	961820	1.34776e+06	1.36936e+06	849755	653541	476262	964285	900953	778746	1.58323	0.0312785	0.53808	-0.894108	insig
SmM887	Zmzn003953	309.2	227.2	310.214	C18H30O4	[M-H]-	13(s)-hydroperoxy-(9z,11e,15z)-octadecatrienoic acid	Lipids	Free fatty acids	248157	129999	166635	257617	106329	153917	105229	118436	130602	0.23085	0.882295	0.950572	-0.0731328	insig
SmM888	Qmyp101232	225.15	95.08	224.141	C13H20O3	[M+H]+	Vomifoliol	Terpenoids	Monoterpenoids	59113.2	15181.7	64455.7	48612	73004.8	63885.6	68523.5	82772	69645.6	0.792419	0.435041	1.33695	0.418943	insig
SmM889	MWSHY0062	271.1	167.04	270.089	C16H14O4	[M+H]+	2',4'-Dihydroxy-4-methoxychalcone; (E)-Cardamonin	Flavonoids	Chalcones	31707.4	47928.7	75967.9	36373.9	46758	158337	64633.1	77393	79197.5	0.475802	0.546981	1.55181	0.633956	insig
SmM890	MW0063477	365.27	59.02	306.256	C20H34O2	[M+CH3COO]-	Sciadonic acid	Lipids	Free fatty acids	178746	205424	212522	226967	230189	182212	182124	157336	195280	0.630274	0.492678	1.07152	0.0996601	insig
SmM891	MWS0994	351.08	164.03	352.087	C10H16N4O10	[M-H]-	N-Carbamoyl-L-aspartate	Amino acids and derivatives	Amino acids and derivatives	16637.6	7271.61	9887.19	14136.6	27455.3	12696.3	17816.9	15732.2	14378	1.07435	0.293606	1.60633	0.683768	insig
SmM892	MW0113143	325.09	134.04	326.1	C15H18O8	[M-H]-	4-O-beta-D-glucosyl-4-coumaric acid	Organic acids	Organic acids	5.01519e+06	2.48469e+07	7.64789e+06	1.87733e+07	24252381	2.36942e+06	1.3248e+07	1.14137e+07	1.41798e+07	0.0510879	0.785952	1.21021	0.275259	insig
SmM893	Zmhn001793	341.09	179.03	342.095	C15H18O9	[M-H]-	6-O-Caffeoyl-D-glucose*	Phenolic acids	Phenolic acids	1.99012e+06	8.3082e+06	4.72374e+06	1.62974e+07	5.25273e+07	2.20685e+07	1.72915e+07	1.9241e+07	2.14973e+07	1.61192	0.150072	6.05065	2.59709	up
SmM894	mws1337	220.12	90.05	219.111	C9H17NO5	[M+H]+	D-Pantothenic Acid	Others	Vitamin	3.34288e+06	1.80379e+06	2.57016e+06	2.16012e+06	1.14974e+07	7.17162e+06	4.32852e+06	5.14791e+06	4.24219e+06	1.14365	0.244706	2.69918	1.43252	up
SmM895	pmp001198	132.1	57.03	131.095	C6H13NO2	[M+H]+	6-Deoxyfagomine	Alkaloids	Piperidine alkaloids	1.69602e+06	2.73408e+06	1.32239e+06	3.27497e+06	4.33446e+06	1.19508e+07	4.80446e+06	4.90926e+06	3.99544e+06	1.46079	0.232231	3.4003	1.76566	up
SmM896	Lmqp002761	313.14	151.08	312.136	C19H20O4	[M+H]+	Alnusonol	Phenolic acids	Phenolic acids	775541	990626	1.06553e+06	1.93118e+06	2.92071e+06	993249	1.35565e+06	1.66424e+06	1.42316e+06	1.31217	0.210564	2.06419	1.04557	up
SmM897	MW0158690	463.14	197.05	464.158	C25H24N2O7	[M-H]-	Tyr-HoPhe-OH	Amino acids and derivatives	Amino acids and derivatives	1.42967e+06	2.16396e+06	1.47408e+06	1.16531e+06	2.20172e+06	166397	1.2598e+06	1.11438e+06	1.38989e+06	0.834181	0.486086	0.697244	-0.520265	insig
SmM898	MWS0700	254.09	206.07	253.081	C9H11N5O4	[M+H]+	Neopterin	Alkaloids	Alkaloids	23063.3	22486.2	15206.3	554.808	23831.9	13650.8	17686.4	17277.3	14362.9	0.886037	0.381917	0.626071	-0.675602	insig
SmM899	MWSmce025	369.09	207.03	370.09	C16H18O10	[M-H]-	Fraxetin-8-O-glucoside (Fraxin)	Lignans and Coumarins	Coumarins	90100.6	264420	31620.5	230815	124171	197130	125611	153284	152904	0.886161	0.526521	1.42983	0.515845	insig
SmM900	MW0130459	195.06	163.04	194.058	C10H10O4	[M+H]+	Methyl 2,5-dihydroxycinnamate	Organic acids	Organic acids	58313.7	11709.4	43856.6	52366.5	44155.2	47983	53912	43176.6	49377.7	0.752188	0.537374	1.26892	0.343604	insig
SmM901	pme3388	189.13	144.1	188.127	C7H16N4O2	[M+H]+	Homoarginine	Amino acids and derivatives	Amino acids and derivatives	36277.2	49942.7	26247.3	43165	70451.1	82751.9	63593.5	56695.6	70762	1.35211	0.124701	1.746	0.804057	insig
SmM902	MWSmce052	455.36	455.36	456.36	C30H48O3	[M-H]-	3-Hydroxyurs-12-en-28-oic acid (3-Epiursolic acid)	Terpenoids	Triterpene	73113.1	41431.7	19815.1	176445	67794.3	35001.1	56425.5	54188.5	66459.4	0.905628	0.379296	2.0783	1.0554	insig
SmM903	Zbn008554	327.09	282.02	328.097	C18H16O6	[M-H]-	2-Hydroxy-1,8-dimethoxy-7-methoxymethylanthraquinone; Morindicinone	Quinones	Anthraquinone	19271.3	7671.05	14040.3	24763	9848.92	7179.49	11326.4	9367.67	9419.44	0.110271	0.968894	1.01973	0.0281923	insig
SmM904	mws1333	341.11	113.02	342.116	C12H22O11	[M-H]-	Melibiose	Others	Saccharides	4.09911e+06	6.04029e+06	5.3664e+06	5.15402e+06	7.34958e+06	7.49859e+06	4.83234e+06	3.87326e+06	4.54524e+06	1.12537	0.194404	1.28998	0.367351	insig
SmM905	MW0145308	392.17	227.09	391.164	C13H25N7O5S1	[M+H]+	Arg-Cys-Asn	Amino acids and derivatives	Amino acids and derivatives	24769.5	17970.2	17905.2	67632.3	43928	841794	182151	228208	209532	1.34606	0.373965	15.7203	3.97456	up
SmM906	MWSmce252	295.17	277.16	294.173	C19H22N2O	[M+H]+	Cinchonidine	Alkaloids	Quinoline alkaloids	75695.3	48251.8	101530	121508	121817	123163	49928.9	60913.7	61233.9	1.44619	0.0923212	1.62539	0.700786	insig
SmM907	Lmmn002179	313.09	107.05	314.1	C14H18O8	[M-H]-	Methylsalicylate-2-O-glucoside	Phenolic acids	Phenolic acids	12510.7	11315.9	4746.01	8828.64	24354.9	13916.5	11341.4	12214	14107.9	0.962322	0.317058	1.64843	0.721093	insig
SmM908	mws2104	193.07	59.01	194.079	C7H14O6	[M-H]-	D-Pinitol	Others	Saccharides	202894	166084	336244	187572	174952	175847	193687	174059	218045	0.900416	0.394508	0.763408	-0.389474	insig
SmM909	pme1002	138.09	103.05	137.084	C8H11NO	[M+H]+	L-Tyramine	Alkaloids	Alkaloids	6371.12	14456.4	3903.02	8721.17	38998.7	9257.7	14720.4	14565.6	11958.7	0.954501	0.397824	2.30394	1.2041	insig
SmM910	pmb2979	549.12	387.1	550.132	C25H26O14	[M-H]-	Hesperetin-7-O-(6''-malonyl)glucoside	Flavonoids	Flavanones	28320.7	24147.6	23224.8	99002	32636.3	52430.9	55834.2	47973.8	60146.4	1.44935	0.207045	2.43178	1.28202	up
SmM911	pme0122	189.12	126.09	188.116	C8H16N2O3	[M+H]+	N6-Acetyl-L-lysine	Amino acids and derivatives	Amino acids and derivatives	359092	194283	361198	218690	154391	691913	553285	490236	441748	0.0569526	0.800776	1.16447	0.219675	insig
SmM912	Zmmp001941	268.1	136.06	267.095	C9H17NO8	[M+H]+	2-amino-4-hydroxy-3-((3,4,5-trihydroxytetrahydro-2H-pyran-2-yl)oxy)butanoic acid	Amino acids and derivatives	Amino acids and derivatives	2.88938e+07	2.51805e+07	2.86488e+07	1.93552e+07	3.1427e+07	9.44052e+06	2.10359e+07	2.02746e+07	2.49245e+07	0.973682	0.359195	0.728004	-0.457982	insig
SmM913	mws0250	182.08	136.08	181.074	C9H11NO3	[M+H]+	L-Tyrosine	Amino acids and derivatives	Amino acids and derivatives	307507	301881	153686	639599	1.81587e+06	4.87565e+06	1.59739e+06	1.82216e+06	1.45779e+06	1.5892	0.224879	9.60734	3.26414	up
SmM914	Cmyn001328	339.07	177.02	340.079	C15H16O9	[M-H]-	Daphnin	Lignans and Coumarins	Coumarins	32204.1	40680.5	56411	55442.5	104253	49483.4	46581	42847.7	53475.8	1.16258	0.261687	1.61783	0.694063	insig
SmM915	Zmgn002106	206.08	58.03	207.089	C11H13NO3	[M-H]-	N-Acetyl-L-phenylalanine	Amino acids and derivatives	Amino acids and derivatives	29138.7	39511.3	15134.6	103732	109963	94018.4	54512.6	68293	60335.5	1.74106	0.00172378	3.67268	1.87683	up
SmM916	MWSmce199	149.05	59.02	150.053	C5H10O5	[M-H]-	L-Xylose	Others	Saccharides	153989	153831	83032.9	115399	162160	111582	129866	103648	114763	0.0992268	0.985197	0.995621	-0.00633141	insig
SmM917	zjgp122326	286.09	124.04	285.085	C12H15NO7	[M+H]+	Pyridine-4-formyl-O-β-D-glucopyranoside	Others	Others	169321	607317	84681.9	725629	221087	1.55703e+06	521401	589835	655140	1.0732	0.295016	2.90687	1.53946	up
SmM918	Wafn002827	357.12	195.07	358.126	C16H22O9	[M-H]-	Dihydroferulic acid glucoside	Phenolic acids	Phenolic acids	66108.7	40854.9	88845.4	109591	143836	34052.1	55668.3	69916.2	62367.1	0.4895	0.456213	1.46816	0.554013	insig
SmM919	pmn001681	165.09	149.06	166.099	C10H14O2	[M-H]-	1-(4-Methoxyphenyl)-1-propanol	Phenolic acids	Phenolic acids	78498.7	49020.8	57212.1	61614.5	47346.7	73369.8	35980	44673.5	38207.3	0.0438489	0.948241	0.987005	-0.0188703	insig
SmM920	Zaxn007436	285.22	285.22	286.23	C20H30O	[M-H]-	Pimaradienone	Terpenoids	Ditepenoids	2.8838e+07	27642626	3.25628e+07	4.41733e+07	3.24173e+07	1.89383e+07	2.81454e+07	3.16995e+07	3.5384e+07	0.0577375	0.796865	1.07283	0.101427	insig
SmM921	Zmdn001863	325.07	193.05	326.079	C18H14O6	[M-H]-	2-(7-Dihydroxyl)-benzofuranyl-ferulic acid	Phenolic acids	Phenolic acids	1.83673e+06	1.20627e+07	4.86027e+06	9.83889e+06	1.89462e+07	2.00738e+06	6.31317e+06	7.66045e+06	6.3319e+06	0.442797	0.531479	1.64141	0.714939	insig
SmM922	MW0155308	498.2	166.09	475.211	C27H29N3O5	[M+Na]+	Phe-Phe-Tyr	Amino acids and derivatives	Amino acids and derivatives	42033.8	40714.8	25614.7	37076.1	89345.8	304104	148237	146642	119830	1.19682	0.319069	3.97298	1.99022	up
SmM923	Lmmn004912	315.05	271.02	316.058	C16H12O7	[M-H]-	3-O-Methylquercetin	Flavonoids	Flavonols	24711.6	37906.8	106594	60744.4	31047.2	43991.7	38165.6	48046.4	45002.4	0.141714	0.711176	0.802442	-0.317532	insig
SmM924	mws0628	121.03	92.03	122.037	C7H6O2	[M-H]-	4-Hydroxybenzaldehyde	Phenolic acids	Phenolic acids	140150	206314	176830	215219	1.83113e+06	5.69264e+06	944635	1.19226e+06	1.09211e+06	1.35417	0.276941	14.789	3.88645	up
SmM925	Layp002880	341.09	179.03	340.079	C15H16O9	[M+H]+	5,7-Dihydroxychromone glucoside	Others	Ketone compounds	36166.6	24039.9	30476.2	51123.9	67966.6	92954.1	49254	54826.1	43438.3	1.67628	0.0697825	2.33831	1.22547	up
SmM926	MWSmce675	271.08	108.02	272.09	C12H16O7	[M-H]-	Arbutin	Phenolic acids	Phenolic acids	16447.6	15198.7	12180.5	30228.4	19814.3	33644	19305.2	15507.5	16399.3	1.62365	0.0748545	1.90948	0.933182	insig
SmM927	Lmzp002365	465.14	303.09	464.132	C22H24O11	[M+H]+	Hesperetin-7-O-glucoside	Flavonoids	Flavanones	304169	40785.4	559335	238587	329931	129185	355069	284230	303533	0.133416	0.701141	0.77155	-0.374169	insig
SmM928	Lmtn002233	327.11	165.05	328.116	C15H20O8	[M-H]-	Androsin	Phenolic acids	Phenolic acids	41158.3	75026.9	187922	184718	111421	175163	99900.3	123821	104201	1.00347	0.346005	1.54979	0.632069	insig
SmM929	pme3443	207.07	192.04	208.074	C11H12O4	[M-H]-	Sinapinaldehyde	Phenolic acids	Phenolic acids	89953.4	98007.6	95113.8	88831	55766.8	57660.1	56563.9	69078	70411.2	1.43107	0.122533	0.714503	-0.484988	insig
SmM930	mws1189	193.04	72.99	194.043	C6H10O7	[M-H]-	D-Galacturonic acid	Others	Saccharides	312989	160821	191344	254809	236049	161806	198346	179621	226509	0.0261006	0.94346	0.981223	-0.0273476	insig
SmM931	Lmhp008337	426.26	285.24	425.254	C19H40NO7P	[M+H]+	LysoPE 14:0(2n isomer)	Lipids	LPE	8238.46	14763.2	43628.1	6952.28	15123.2	2198.37	6969.99	6513.99	5518.77	1.08818	0.323773	0.36431	-1.45676	down
SmM932	MWS20155	361.09	163.04	360.084	C18H16O8	[M+H]+	Rosmarinic acid	Phenolic acids	Phenolic acids	1.98031e+07	1.93211e+07	1.95273e+07	1.68945e+07	1.66911e+07	2.04276e+07	1.86014e+07	2.316e+07	1.95914e+07	1.03889	0.330133	0.920917	-0.118858	insig
SmM933	MW0149953	551.18	193.05	492.17	C18H28N4O12	[M+CH3COO]-	Glu-Asp-Thr-Glu	Amino acids and derivatives	Amino acids and derivatives	277130	240150	212685	178418	312713	245137	203294	202237	246935	0.0528531	0.964242	1.00864	0.0124045	insig
SmM934	MWS1983	343.12	89.03	344.132	C12H24O11	[M-H]-	Maltitol	Others	Saccharides	148039	291540	374400	271988	428386	471253	235175	232257	284735	0.981971	0.254899	1.43938	0.525452	insig
SmM935	pme3083	164.04	120.05	165.043	C8H7NO3	[M-H]-	2-(Formylamino)benzoic acid	Phenolic acids	Phenolic acids	217162	216727	91037.3	165979	236141	173263	185442	148459	181096	0.472031	0.746456	1.09612	0.132407	insig
SmM936	Zmdn002400	451.13	289.07	452.132	C21H24O11	[M-H]-	Epicatechin-3'-O-β-D-glucopyranoside*	Flavonoids	Flavanols	53275.8	32039	35514.9	125710	84842.4	62048.7	52358.8	66097.8	57726.4	1.58597	0.100098	2.25608	1.17382	up
SmM937	MWS4312	101.03	55.02	102.032	C4H6O3	[M-H]-	Butanone acid	Organic acids	Organic acids	15191	20924.9	31684.2	27424.6	31121.4	32698.8	23040.3	19294.4	24362.5	1.13264	0.24269	1.34579	0.428455	insig
SmM938	Qalp013341	301.22	189.09	300.209	C20H28O2	[M+H]+	Salofficinoid C	Terpenoids	Ditepenoids	480387	712880	1.19479e+06	1.32281e+06	868739	234169	1.15624e+06	979962	923952	0.22597	0.975409	1.01577	0.0225748	insig
SmM939	Lmyp004081	579.17	313.07	578.164	C27H30O14	[M+H]+	Isovitexin-2''-O-rhamnoside	Flavonoids	Flavones	116581	133879	179690	104045	160542	104845	160418	171683	135456	0.723422	0.488145	0.858846	-0.219529	insig
SmM940	MW0153554	378.17	137.06	377.162	C15H27N3O6S1	[M+H]+	Met-Glu-Val	Amino acids and derivatives	Amino acids and derivatives	160034	157600	189413	372145	253789	207245	201777	189475	159270	1.48636	0.152194	1.6432	0.716507	insig
SmM941	pmb2857	308.1	146.05	309.106	C11H19NO9	[M-H]-	L-Glutamic acid-O-glycoside	Amino acids and derivatives	Amino acids and derivatives	11608.1	11050.3	12385.2	7595.64	18189	18458.5	15440.3	12192.8	14539	0.477524	0.48203	1.26252	0.336303	insig
SmM942	Wafp003158	321.19	177.05	320.185	C16H24N4O3	[M+H]+	N-Feruloylhomoagmatine	Alkaloids	Phenolamine	971931	360251	1.14549e+06	143468	879377	58732.8	504217	639724	562205	1.13735	0.258355	0.436531	-1.19585	down
SmM943	pme3184	332.08	136.06	331.068	C10H14N5O6P	[M+H]+	2'-Deoxyadenosine-5'-monophosphate	Nucleotides and derivatives	Nucleotides and derivatives	116514	172053	110063	48813.8	143996	152264	124183	150118	121527	0.548679	0.672836	0.865651	-0.208142	insig
SmM944	MW0106266	347.18	265.16	346.167	C14H26N4O4S1	[M+H]+	Cys-Pro-Lys	Amino acids and derivatives	Amino acids and derivatives	594467	229010	805541	398460	349393	365816	446850	391742	498866	0.608734	0.415094	0.683644	-0.548683	insig
SmM945	Lmsn004797	451.12	167.03	452.132	C21H24O11	[M-H]-	3-Hydroxyphloretin-4'-O-glucoside	Flavonoids	Chalcones	79075.6	22623.4	35459.3	34302.5	4660.08	9714.53	17176.3	21469.9	18006.2	1.25032	0.223688	0.354897	-1.49453	down
SmM946	Wchn003509	359.1	239.06	360.106	C15H20O10	[M-H]-	Syringoyl-D-Glucose	Phenolic acids	Phenolic acids	553150	1.32382e+06	956044	724618	1.28132e+06	928645	991270	823482	1.04578e+06	0.206579	0.90868	1.03585	0.050818	insig
SmM947	Xmyp005654	449.11	287.06	448.101	C21H20O11	[M+H]+	Kaempferol-4'-O-glucoside	Flavonoids	Flavonols	114565	68840.7	64273.1	220162	160356	112719	97963.2	118527	124507	1.49576	0.101356	1.99144	0.993809	insig
SmM948	MWStz073	102.05	84.05	101.048	C4H7NO2	[M+H]+	5-Hydroxy-2-pyrrolidinone	Alkaloids	Pyrrole alkaloids	253900	324985	254877	231821	396340	304970	319208	369367	290204	0.496664	0.577987	1.11918	0.162444	insig
SmM949	Zjmp102711	471.35	407.33	470.34	C30H46O4	[M+H]+	3-Hydroxy-29(or30)-al-olean-12-en-28-oic acid	Terpenoids	Triterpene	83370.7	4202.09	15682.3	315069	63393.9	57769.9	107288	103387	84663.2	1.23842	0.320057	4.2248	2.07888	up
SmM950	MW0149645	390.16	261.12	389.155	C14H23N5O8	[M+H]+	Gln-Asp-Gln	Amino acids and derivatives	Amino acids and derivatives	17427.5	76064.5	31606.2	25763.3	101535	319420	144824	121386	115136	0.949263	0.346994	3.57093	1.8363	insig
SmM951	MW0109212	359.1	197.04	252.111	C12H16N2O4	[M-H]-	Phenylalanylserine	Amino acids and derivatives	Amino acids and derivatives	1.08042e+06	667761	1.0588e+06	2.89059e+06	2.73788e+06	3.58168e+06	1.81003e+06	2.31223e+06	2.17836e+06	1.79933	0.00531825	3.28116	1.71421	up
SmM952	pmn001672	547.17	223.1	548.174	C23H32O15	[M-H]-	Furanofructosyl-α-D-(3-mustard acyl)glucoside*	Phenolic acids	Phenolic acids	61192.1	187452	12125.2	125705	23032.6	253849	96269.8	103828	122216	0.483132	0.608414	1.54384	0.626522	insig
SmM953	MW0158878	509.22	449.2	450.211	C21H30N4O7	[M+CH3COO]-	Val-Ala-Phe-Asp	Amino acids and derivatives	Amino acids and derivatives	482006	1.16917e+06	2.38309e+06	503441	258099	379994	808052	684909	879158	1.40166	0.223443	0.28296	-1.82133	down
SmM954	MWS2099	137.06	77.04	136.052	C8H8O2	[M+H]+	4-Methylbenzoic acid	Phenolic acids	Phenolic acids	56744	51171.5	56598.9	52845.7	49463	52334.1	54542.2	57244.8	44885.3	1.14953	0.212195	0.939995	-0.0892747	insig
SmM955	MW0105657	405.17	345.15	346.16	C12H22N6O6	[M+CH3COO]-	Arginyl-glycyl-aspartic acid	Amino acids and derivatives	Amino acids and derivatives	40360.6	111864	62724.4	408440	63996.1	168337	123677	148192	117636	1.12503	0.296998	2.98105	1.57582	up
SmM956	Lmsp003655	521.2	131.05	520.194	C26H32O11	[M+H]+	Dehydrodiconiferyl alcohol-gamma'-O-glucoside*	Lignans and Coumarins	Lignans	259920	703278	742798	664601	1.14529e+06	518327	640141	665159	521846	0.731708	0.445974	1.36473	0.448612	insig
SmM957	mws5037	203.14	86.1	202.132	C9H18N2O3	[M+H]+	L-Alanyl-L-leucine	Amino acids and derivatives	Amino acids and derivatives	138194	93166.3	27911	39670.3	51174.5	23769.6	53149.2	41620.2	50949.3	0.981234	0.26821	0.442064	-1.17767	insig
SmM958	MW0155073	480.24	153.13	479.238	C22H33N5O7	[M+H]+	Phe-Ala-Asp-Lys	Amino acids and derivatives	Amino acids and derivatives	122212	118476	287697	168639	184295	135058	149758	138787	176799	0.0111543	0.834754	0.923556	-0.114729	insig
SmM959	Hmgp002036	479.12	317.06	478.111	C22H22O12	[M+H]+	Nepetin-7-O-glucoside(Nepitrin)*	Flavonoids	Flavones	4.22924e+06	2.1892e+06	2.52388e+06	2.15086e+06	2.69652e+06	1.37951e+06	2.25517e+06	2.25453e+06	1.79561e+06	0.997962	0.3006	0.69634	-0.522136	insig
SmM960	Sazp002185	373.15	163.07	372.142	C17H24O9	[M+H]+	Multifidol Glucoside	Phenolic acids	Phenolic acids	382861	534933	522296	383587	422937	646097	514529	416301	416273	0.0470105	0.967541	1.0087	0.0124984	insig
SmM961	Lmxn007456	359.08	329.03	360.084	C18H16O8	[M-H]-	Acerosin	Flavonoids	Flavones	7434.42	5877.38	13199.8	10005.5	7710.95	4819.42	7547.88	7595.25	6025.22	0.426369	0.650951	0.850037	-0.234402	insig
SmM962	pmb0782	86.1	69.07	85.0891	C5H11N	[M+H]+	Piperidine	Alkaloids	Piperidine alkaloids	911433	1.30688e+06	455907	1.52954e+06	2.20747e+06	7.21667e+06	2.67128e+06	2.83399e+06	2.2055e+06	1.40955	0.262491	4.09603	2.03423	up
SmM963	Hmsn003721	531.33	531.33	532.34	C31H48O7	[M-H]-	2,3,23-Trihydroxyolean-12-ene-28,29-dioic acid 29-methyl ester (Phytolaccagenin)	Terpenoids	Triterpene	23666.6	19733.6	32657	88400.9	19216.6	51975.7	39247.6	43582.6	33731.9	0.986643	0.296712	2.09833	1.06924	insig
SmM964	Cmpp003619	193.05	105.07	192.042	C10H8O4	[M+H]+	6,7-Dihydroxy-4-methylcoumarin	Lignans and Coumarins	Coumarins	201927	373035	225775	199750	470374	173406	285063	225714	235621	0.0322755	0.903737	1.05344	0.0751124	insig
SmM965	MW0152196	331.19	245.12	330.19	C14H26N4O5	[M+H]+	Leu-Ala-Gln	Amino acids and derivatives	Amino acids and derivatives	4.837e+06	3.36072e+06	8.28805e+06	3.98027e+06	5.23912e+06	4.99379e+06	5.62762e+06	4.93723e+06	4.35786e+06	0.307847	0.660246	0.862149	-0.213991	insig
SmM966	pmb2228	538.39	184.07	537.379	C27H56NO7P	[M+H]+	LysoPC 19:0	Lipids	LPC	15095.8	17232.4	33442.5	69355.5	32316.7	7016.82	40826.1	31746.9	35115.8	0.255464	0.518382	1.65254	0.724689	insig
SmM967	Lmhp009802	504.31	363.29	503.301	C25H46NO7P	[M+H]+	LysoPE 20:3(2n isomer)	Lipids	LPE	14539.4	28486.5	29286	33634.3	7260.99	2336.35	21051.1	18114.7	16364	1.00159	0.438487	0.597851	-0.742142	insig
SmM968	MW0109095	430.2	166.09	407.217	C19H29N5O5	[M+Na]+	Phe-Asn-Lys	Amino acids and derivatives	Amino acids and derivatives	31760	38858.3	18760.6	61771.8	84466.1	153888	83776.9	87644.8	105960	1.62589	0.121013	3.35791	1.74756	up
SmM969	mws0987	161.06	115.05	160.052	C10H8O2	[M+H]+	6-MethylCoumarin	Lignans and Coumarins	Coumarins	64675.5	48999.6	24589.1	42349.8	81624.2	53295.4	65472.2	51196.1	55288.4	0.736592	0.475316	1.28211	0.358516	insig
SmM970	Zmgn000447	184.98	78.96	185.993	C3H7O7P	[M-H]-	3-Phospho-D-glyceric acid	Others	Saccharides	75661	54832.5	35810.7	82943.2	52380	27242.3	45771.5	51026.5	59023.9	0.163754	0.953117	0.977518	-0.0328042	insig
SmM971	Hmjn003948	487.35	487.35	488.35	C30H48O5	[M-H]-	2,3,6-Trihydroxyurs-12-en-28-oic acid (Madasiatic acid)	Terpenoids	Triterpene	4.4347e+06	5.78752e+06	3.08291e+06	6.59108e+06	6.92299e+06	3.38706e+06	5.56429e+06	4.73547e+06	4.3353e+06	0.682334	0.437066	1.27027	0.345138	insig
SmM972	pme0109	212.09	166.09	211.084	C10H13NO4	[M+H]+	Methyldopa	Amino acids and derivatives	Amino acids and derivatives	408743	631399	462916	469778	937193	233542	447917	559986	569313	0.1056	0.849519	1.09145	0.126247	insig
SmM973	Zmpn000199	209.03	85.03	210.038	C6H10O8	[M-H]-	D-Galactaric acid	Others	Saccharides	631719	863221	577770	933586	400405	365519	497439	644740	584694	0.735901	0.58628	0.819946	-0.2864	insig
SmM974	pme2598	167.03	123.05	168.042	C8H8O4	[M-H]-	3,4-Dihydroxybenzeneacetic acid	Phenolic acids	Phenolic acids	2.63235e+06	1.01973e+06	2.26986e+06	2.96674e+06	1.57075e+06	1.58648e+06	945551	1.2254e+06	1.08823e+06	0.166279	0.925104	1.03412	0.0483976	insig
SmM975	pme1292	167.03	123.05	168.042	C8H8O4	[M-H]-	Homogentisic acid	Phenolic acids	Phenolic acids	2.63235e+06	1.01973e+06	2.26986e+06	2.96674e+06	1.57075e+06	1.58648e+06	945551	1.2254e+06	1.08823e+06	0.166279	0.925104	1.03412	0.0483976	insig
SmM976	MW0012966	671.46	473.09	672.473	C37H69O8P	[M-H]-	1-Palmitoyl-2-linoleoyl-sn-glycero-3-phosphate	Lipids	Glycerol ester	54034.7	64640.8	65689.3	76115.8	72511.9	50306	50666.7	56158	65297.3	0.402258	0.625087	1.07902	0.109724	insig
SmM977	MW0155188	586.25	209.08	585.243	C28H35N5O9	[M+H]+	Phe-Glu-Ser-Phe-Gly	Amino acids and derivatives	Amino acids and derivatives	266043	749072	339421	333570	1.28801e+06	470632	505263	418871	542063	0.632483	0.515326	1.5446	0.627231	insig
SmM978	mws4174	222.1	138.05	221.09	C8H15NO6	[M+H]+	N-Acetyl-D-mannosamine	Others	Saccharides	21614.6	8082.81	7104.96	39809.8	11985.1	128988	51959.9	66194.8	54992.9	1.21362	0.306147	4.91226	2.29639	up
SmM979	MWS1877	205.16	133.06	206.167	C14H22O	[M-H]-	4-tert-Octylphenol	Phenolic acids	Phenolic acids	23027.8	24005.6	21311.6	25076.1	21924.3	21576.8	21228.4	21071.1	26308.2	0.0524735	0.95776	1.0034	0.00489038	insig
SmM980	pmp000781	619.4	437.34	618.392	C39H54O6	[M+H]+	p-Coumaroyleuscaphic acid	Terpenoids	Triterpene	29588.3	65654.3	26172.1	45870.6	32732.1	34690.9	42447.7	32562.6	37732.6	0.0353616	0.854358	0.933112	-0.0998773	insig
SmM981	Ladp002935	190.05	144.04	189.043	C10H7NO3	[M+H]+	3-quinolinecarboxylic acid	Alkaloids	Quinoline alkaloids	26451.5	34987.5	27232.8	22439.3	33391.6	30851.9	32422	25769.8	26265.2	0.179162	0.884835	0.977567	-0.0327318	insig
SmM982	MW0139490	505.1	445.17	506.106	C23H22O13	[M-H]-	[6-[2-(3,4-Dihydroxyphenyl)-5,7-dihydroxy-4-oxochromen-3-yl]oxy-3,4,5-trihydroxyoxan-2-yl]methyl acetate	Flavonoids	Flavones	66336.5	50992	24493.3	68701.4	36958.9	114834	63550.6	61213	49293.2	0.813768	0.380952	1.55473	0.63666	insig
SmM983	MWS2684	317.21	179.11	318.219	C20H30O3	[M-H]-	12-HEPE; 12-Hydroxy-5,8,10,14,17-eicosapentaenoic acid	Lipids	Free fatty acids	52894.1	23486.9	74902.6	55715.2	58934.7	19465.5	47045.8	49422.3	38188.5	0.238075	0.784579	0.886516	-0.173781	insig
SmM984	mws1013	177.02	133.03	178.027	C9H6O4	[M-H]-	Esculetin (6,7-Dihydroxycoumarin)	Lignans and Coumarins	Coumarins	1.42654e+06	1.11863e+06	1.31825e+06	1.85701e+06	2.24621e+06	2.11242e+06	1.42026e+06	1.56948e+06	1.84017e+06	1.7545	0.00664474	1.60884	0.686025	insig
SmM985	pmb3101	175.06	115.04	176.069	C7H12O5	[M-H]-	2-Isopropylmalic Acid	Organic acids	Organic acids	237797	425149	348201	244056	494049	433719	407876	460518	352698	0.428963	0.597995	1.1589	0.212762	insig
SmM986	Qmfp122202	619.4	437.34	618.392	C39H54O6	[M+H]+	3-p-Coumaroyloxy-2-methoxyurs-12-en-28-oic acid (Guajanoic acid)	Terpenoids	Triterpene	16949.9	43680.3	17371.2	24916.3	18364.4	17208.1	24632.3	20470.6	26715.1	0.441333	0.581766	0.775483	-0.366832	insig
SmM987	Hmhp001812	282.12	136.06	281.112	C11H15N5O4	[M+H]+	2'-O-Methyladenosine	Nucleotides and derivatives	Nucleotides and derivatives	47970.8	62841.6	24558.3	42728.8	98923.5	56080.1	60439.6	62741.4	48564.5	0.879718	0.371761	1.46067	0.546633	insig
SmM988	Lmxp001668	151.08	91.05	150.068	C9H10O2	[M+H]+	2-Methoxy-4-ethenylphenol	Phenolic acids	Phenolic acids	39646.7	90061.5	57467.3	91059.7	35509.2	50336.6	57778.8	49652.8	64949.6	0.198655	0.885108	0.945132	-0.081412	insig
SmM989	MW0157899	439.15	202.06	438.143	C23H22N2O7	[M+H]+	Thr-Nap-OH	Amino acids and derivatives	Amino acids and derivatives	37087.8	29309.4	16542	54296.2	52130.5	51401.3	56007.4	45669.4	44057.1	1.55929	0.0503565	1.90294	0.928227	insig
SmM990	MWSmce295	245.07	113.03	244.07	C9H12N2O6	[M+H]+	1-beta-D-Arabinofuranosyluracil	Nucleotides and derivatives	Nucleotides and derivatives	237323	114211	104269	81109.3	100732	54585.7	116637	89265.4	108846	1.29776	0.224034	0.518706	-0.947012	insig
SmM991	MW0147979	393.15	151.04	392.148	C13H24N6O6S1	[M+H]+	Cys-Arg-Asp	Amino acids and derivatives	Amino acids and derivatives	165125	320090	419439	124152	191543	64427.6	213268	213720	167345	1.37084	0.126788	0.420185	-1.2509	down
SmM992	Lhnp111728	393.15	151.04	392.147	C20H24O8	[M+H]+	Massoniresinol; Vladinol A	Lignans and Coumarins	Lignans	165125	320090	419439	124152	191543	64427.6	213268	213720	167345	1.37084	0.126788	0.420185	-1.2509	down
SmM993	MW0157583	464.15	170.06	463.155	C16H25N5O11	[M+H]+	Thr-Asp-Asn-Asp	Amino acids and derivatives	Amino acids and derivatives	80488.2	86215	34799.2	91843.7	135111	385748	132639	109661	143592	1.30507	0.271561	3.04068	1.60439	up
SmM994	Lmsn009238	503.34	441.34	504.345	C30H48O6	[M-H]-	1,2,3,19-Tetrahydroxyurs-12-en-28-oic acid	Terpenoids	Triterpene	24151.8	79705.5	19309.2	89398.8	31223.2	26142.4	51396.7	43787.6	39423.3	0.366585	0.79313	1.19159	0.252892	insig
SmM995	mws0847	150.08	133.05	149.07	C6H7N5	[M+H]+	1-Methyladenine	Nucleotides and derivatives	Nucleotides and derivatives	21647	30532.2	17749.2	27974.3	25433.1	52910.1	28940.4	29853.6	23025	1.0747	0.301717	1.52037	0.604427	insig
SmM996	Lmyn006221	679.39	397.13	680.398	C33H60O14	[M-H]-	Gingerglycolipid C	Lipids	Glycerol ester	11786.6	20136.5	27766.1	18040.9	20669.8	6594.5	23770	18074.2	21799.7	0.664238	0.490581	0.759019	-0.397792	insig
SmM997	Lmlp005572	433.11	271.06	432.106	C21H20O10	[M+H]+	Galangin-7-O-glucoside	Flavonoids	Flavones	6414.78	25601.4	4160.1	4192.91	14090.9	8417.93	16023.2	12239.1	13658.2	0.143413	0.700705	0.738101	-0.438109	insig
SmM998	mws1164	179.06	59.01	180.063	C6H12O6	[M-H]-	D-Fructose*	Others	Saccharides	1.2143e+06	811601	1.43007e+06	2.2756e+06	1.05104e+06	1.95113e+06	1.39079e+06	1.07714e+06	1.14506e+06	1.05811	0.236259	1.52714	0.610836	insig
SmM999	pmb2620	207.07	133.07	208.074	C11H12O4	[M-H]-	3,4-Dimethoxycinnamic acid	Phenolic acids	Phenolic acids	12237.6	15914.9	11851.9	11617.2	12127.3	19285.8	13325.5	12199.3	15901	0.267926	0.741874	1.07564	0.105193	insig
SmM1000	Lmcp003522	219.07	173.06	218.058	C12H10O4	[M+H]+	Baldrinal	Terpenoids	Monoterpenoids	200678	151063	284926	72693.5	133039	91835.3	132687	172111	142443	1.56742	0.0841108	0.467384	-1.09732	down
SmM1001	Lmhp009526	515.32	261.22	514.314	C27H46O9	[M+H]+	2-α-Linolenoyl-glycerol-1-O-glucoside*	Lipids	Glycerol ester	3105.64	2454.09	3133.17	2545.05	13303.8	3686.35	8232.88	10020.6	10848.1	0.896007	0.400532	2.24725	1.16816	insig
SmM1002	pme3961	252.11	136.06	251.102	C10H13N5O3	[M+H]+	2'-Deoxyadenosine	Nucleotides and derivatives	Nucleotides and derivatives	84107.3	72200.3	103252	59808.4	58093.5	47555.5	57594.8	43920.5	48492.2	1.6385	0.0574854	0.637454	-0.649608	insig
SmM1003	Lmzp010525	619.4	437.34	618.392	C39H54O6	[M+H]+	3-O-Caffeoyl-9-hydroxylup-20(30)-en-7-one (Querspicatin A)	Terpenoids	Triterpene	24228.5	107156	20946	38055.8	9451.39	32211.9	31723.4	33503.3	25484.7	0.658547	0.486335	0.523331	-0.934205	insig
SmM1004	Lmsn015919	658.85	482.93	659.861	C6H18O24P6	[M-H]-	Phytic acid	Organic acids	Organic acids	149282	154277	149338	160598	167146	174454	130449	172813	153480	1.67109	0.0393766	1.10886	0.149075	insig
SmM1005	MWSCX017	165.05	119.05	164.047	C9H8O3	[M+H]+	4-hydroxyphenyl acrylaldehyde	Others	Aldehyde compounds	275799	315751	231434	159983	234483	280405	221175	228378	174931	0.934286	0.319265	0.820029	-0.286253	insig
SmM1006	MWS04555g	132.1	86.1	131.095	C6H13NO2	[M+H]+	D-Allo-Isoleucine*	Amino acids and derivatives	Amino acids and derivatives	5.40981e+06	8.52932e+06	2.70369e+06	1.01094e+07	1.49923e+07	2.69378e+07	9254344	9.43554e+06	7.25564e+06	1.50466	0.131156	3.12684	1.64471	up
SmM1007	Lmhp009773	515.32	261.22	514.314	C27H46O9	[M+H]+	1-α-Linolenoyl-glycerol-3-O-glucoside*	Lipids	Glycerol ester	2746.28	2191.08	2862.27	4461.72	11240.4	2921.83	7293.3	8039.94	9574.21	1.24101	0.293088	2.38781	1.25569	up
SmM1008	pmn001421	337.09	191.06	338.1	C16H18O8	[M-H]-	3-O-p-Coumaroylquinic acid*	Phenolic acids	Phenolic acids	69499.8	66433.6	149981	47624	106355	61246.4	87412	66674.1	84087.9	0.677688	0.516051	0.752762	-0.409733	insig
SmM1009	Zmgp003279	285.18	267.21	284.178	C19H24O2	[M+H]+	(3S,5R)-3,5-Dihydroxy-1,7-diphenyl-heptane	Others	Others	35518.5	66633.2	89171.7	61445.3	44121.7	23223	40194.8	39902	50718.6	0.862356	0.342119	0.673153	-0.570993	insig
SmM1010	Zmhn002508	471.15	309.1	472.158	C21H28O12	[M-H]-	4-p-Cumaroyl-rhamnosyl-(1→6)-D-glucose	Phenolic acids	Phenolic acids	12667	16461	64600.1	135092	35729.3	85644.8	58209.9	46996.8	62230.7	1.23868	0.194601	2.73627	1.45221	up
SmM1011	pma6460	337.09	163.04	338.1	C16H18O8	[M-H]-	4-O-p-Coumaroylquinic acid	Phenolic acids	Phenolic acids	60917.5	54509.9	129364	48725	88465.8	51674.9	63113.1	49410.8	64552.1	0.605232	0.54087	0.771538	-0.37419	insig
SmM1012	MWS1771	196.1	91.05	195.089	C10H13NO3	[M+H]+	L-Tyrosine methyl ester	Amino acids and derivatives	Amino acids and derivatives	16231	28371	16810.5	33365.4	64621.1	203340	59606.6	48682.7	45777.3	1.44239	0.265035	4.90661	2.29473	up
SmM1013	MW0103271	363.25	59.01	304.24	C20H32O2	[M+CH3COO]-	Cis-8,11,14,17-Eicosatetraenoic acid	Lipids	Free fatty acids	99123.1	84774.9	127572	333115	108765	59600	146290	114067	148823	0.415024	0.531463	1.61004	0.687098	insig
SmM1014	pmb3006	431.1	269.04	432.106	C21H20O10	[M-H]-	Apigenin-7-O-glucoside(Cosmosiin)	Flavonoids	Flavones	29007.4	70176.2	69989.4	127890	26148.6	110069	55311.1	69436.2	54165.1	0.481534	0.429306	1.56117	0.64263	insig
SmM1015	mws0267	105.02	105.02	106.027	C3H6O4	[M-H]-	DL-Glyceric Acid	Organic acids	Organic acids	23739.3	56650	46559.2	27989.3	122677	136454	83413	68968.2	92038.7	0.937765	0.254068	2.2617	1.17741	insig
SmM1016	Lmmn001294	331.1	153.02	332.111	C14H20O9	[M-H]-	Koaburaside	Phenolic acids	Phenolic acids	245272	361882	301859	209739	337824	103849	200745	214779	262505	0.959642	0.340024	0.716614	-0.480733	insig
SmM1017	MWSmce355	211.06	181.01	212.069	C10H12O5	[M-H]-	Methyl Syringate	Phenolic acids	Phenolic acids	10755.2	13230.9	10692.4	5037.96	20802.2	14354.6	10473.1	13593.1	13589.2	0.0105255	0.728671	1.15907	0.212968	insig
SmM1018	pmn001378	519.19	357.14	520.194	C26H32O11	[M-H]-	Pinoresinol-4-O-glucoside	Lignans and Coumarins	Lignans	54038.2	63657.5	48929.6	64439.8	18171.2	149100	64409.8	80071.9	85654.6	0.0154703	0.629237	1.39061	0.475718	insig
SmM1019	Zmqp007238	391.21	313.18	390.204	C22H30O6	[M+H]+	Ternifolide C	Terpenoids	Ditepenoids	16339	2592.49	18767.9	6016.92	46078.8	19328.9	18271.6	20529	15355.9	0.638259	0.451095	1.89458	0.921881	insig
SmM1020	pmb0864	426.26	285.24	425.254	C19H40NO7P	[M+H]+	LysoPE 14:0	Lipids	LPE	9882.86	17009.3	21342.6	14574.5	7226.3	13372.5	13496.5	10120.7	11667.7	0.840373	0.349528	0.729212	-0.45559	insig
SmM1021	pmb0962	235.17	118.09	234.158	C10H22N2O4	[M+H]+	L-Lysine-Butanoic Acid	Amino acids and derivatives	Amino acids and derivatives	16258.9	57385.4	8096.98	30850.7	41692.3	208218	58951.6	78219.5	74111.8	1.10244	0.367767	3.43475	1.78021	up
SmM1022	MW0158117	467.19	305.17	466.185	C24H26N4O6	[M+H]+	Trp-Asp-Phe	Amino acids and derivatives	Amino acids and derivatives	30025.1	35137.7	209557	41684	48389.8	128271	42505	45212.4	55619.8	0.0454323	0.792992	0.794791	-0.331352	insig
SmM1023	HJN083	521.2	359.15	522.21	C26H34O11	[M-H]-	Lariciresinol-4'-O-glucoside	Lignans and Coumarins	Lignans	480065	2.00362e+06	936780	1.66212e+06	2.56535e+06	2.02823e+06	1.89096e+06	1.6653e+06	1.41097e+06	1.23295	0.161851	1.8289	0.870974	insig
SmM1024	Wmzn000626	549.27	489.25	550.278	C29H42O10	[M-H]-	14,15-dehydroajugareptansin	Terpenoids	Ditepenoids	762242	408200	455433	804296	650732	640737	714849	544050	584595	1.08462	0.296236	1.28901	0.36626	insig
SmM1025	MW0112809	487.18	145.06	488.174	C18H32O15	[M-H]-	3'-Fucosyllactose	Others	Saccharides	1.98353e+06	3.69949e+06	3.24568e+06	1.41838e+06	3.87846e+06	1.48068e+06	2.34405e+06	1.77091e+06	1.94468e+06	0.804561	0.503144	0.759071	-0.397694	insig
SmM1026	mws0242	173.08	111.08	174.089	C8H14O4	[M-H]-	Suberic Acid	Organic acids	Organic acids	36472.2	36544.8	38222.4	13664.7	3230.72	21737.8	28282	28720.9	21881.9	1.42189	0.0442586	0.347298	-1.52575	down
SmM1027	MW0151009	540.31	163.04	539.318	C23H41N9O6	[M+H]+	His-Lys-Gln-Lys	Amino acids and derivatives	Amino acids and derivatives	2.95869e+06	1.28133e+07	7.27867e+06	1.30201e+07	1.91662e+07	1.48898e+07	1.27426e+07	1.09571e+07	1.46913e+07	1.31049	0.0885917	2.0423	1.03019	up
SmM1028	Lmmn002260	551.21	389.17	552.221	C27H36O12	[M-H]-	5'-Methoxyisolariciresinol-9'-O-glucoside	Lignans and Coumarins	Lignans	144266	99168.1	99088.3	77124.2	128711	100705	79882.5	93753.9	107300	0.532732	0.601497	0.894949	-0.160122	insig
SmM1029	pme0257	111.02	67.03	112.027	C4H4N2O2	[M-H]-	Uracil	Nucleotides and derivatives	Nucleotides and derivatives	46725.7	71505.6	18634.9	11757.8	5052.54	6293.87	37234.9	48067.2	49166.1	1.63537	0.128617	0.168809	-2.56654	down
SmM1030	Lmyp003951	227.09	181.09	226.084	C11H14O5	[M+H]+	3-Hydroxy-1-(4-hydroxy-3,5-dimethoxyphenyl)propan-1-one	Phenolic acids	Phenolic acids	125646	100226	164747	171521	54549.4	58795.1	122125	102519	91378.7	0.916139	0.470882	0.729269	-0.455477	insig
SmM1031	MW0013542	237.06	87.01	178.048	C6H10O6	[M+CH3COO]-	2-Keto-3-deoxygluconate	Organic acids	Organic acids	70783.3	61796.2	82921.7	42277.8	17169.4	33423.3	52981.8	41479.3	41280	1.59387	0.0138492	0.430952	-1.2144	down
SmM1032	Lmyn000160	237.06	87.01	238.069	C8H14O8	[M-H]-	Mucic acid Dimethyl Ester	Phenolic acids	Phenolic acids	70783.3	61796.2	82921.7	42277.8	17169.4	33423.3	52981.8	41479.3	41280	1.59387	0.0138492	0.430952	-1.2144	down
SmM1033	mws0467	165.06	119.05	166.063	C9H10O3	[M-H]-	3-(4-Hydroxyphenyl)-propionic acid	Phenolic acids	Phenolic acids	20648.1	30822.4	28423.8	20722.9	33997.7	18386.3	17933.7	21640.2	16255	0.455293	0.717521	0.915045	-0.128085	insig
SmM1034	Wmbp000510	407.15	167.07	406.147	C17H26O11	[M+H]+	8-O-Acetylharpagide	Terpenoids	Monoterpenoids	19071.2	67636.6	24253	46858.8	67109	24830.5	32427.4	43644.2	37549	0.569415	0.66259	1.25088	0.32294	insig
SmM1035	Ymjm000148	299.11	137.02	300.121	C14H20O7	[M-H]-	Salidroside	Phenolic acids	Phenolic acids	1.80337e+06	1.24428e+06	2.39345e+06	3.3416e+06	2.95286e+06	4.11148e+06	3.00618e+06	2.28402e+06	2.42685e+06	1.57952	0.0253474	1.91247	0.935436	insig
SmM1036	Lmbn009444	297.24	183.14	298.251	C18H34O3	[M-H]-	Ricinoleic acid	Lipids	Free fatty acids	14007.5	4009.33	23958.8	10696.3	10619.4	5380.27	17009.1	13912.7	12829.2	0.42673	0.474435	0.635989	-0.652926	insig
SmM1037	Zmzn000079	199	78.96	200.009	C4H9O7P	[M-H]-	D-Erythrose-4-phosphate	Others	Saccharides	55463.7	47446.6	39805.9	50967.6	63231.6	33985.9	36547.6	44026.3	49374.8	0.0836176	0.861445	1.03832	0.0542525	insig
SmM1038	MWSmce501	167.04	108.02	168.042	C8H8O4	[M-H]-	Protocatechuic Acid Methyl Ester	Phenolic acids	Phenolic acids	75094.1	137236	104734	120181	290040	206171	121834	159331	126778	1.33669	0.168999	1.94406	0.959073	insig
SmM1039	mws0917	329.07	314.04	330.074	C17H14O7	[M-H]-	3,7-Di-O-methylquercetin	Flavonoids	Flavonols	38426.1	29775.1	135493	302131	73602.1	21145.3	47696.6	54576	64262.5	0.373359	0.544038	1.9484	0.962292	insig
SmM1040	MWSmce264	153.06	123.05	154.063	C8H10O3	[M-H]-	Hydroxytyrosol	Phenolic acids	Phenolic acids	28752.7	25940.8	24222.2	57704.8	108289	34536.1	48213.3	54582.2	40267.7	1.46586	0.203318	2.54107	1.34544	up
SmM1041	Lmmn003398	489.11	285.04	490.111	C23H22O12	[M-H]-	Kaempferol-3-O-(6''-O-acetyl)glucoside	Flavonoids	Flavonols	16963.4	28900.8	25200.1	26980.6	26781.3	14148.3	21494.4	27088.2	20704.9	0.220642	0.858496	0.955615	-0.065498	insig
SmM1042	pmn001642	503.08	459.1	504.09	C23H20O13	[M-H]-	Kaempferol-3-O-(2''-O-acetyl)glucuronide	Flavonoids	Flavonols	89580.4	37442.7	20378.3	109225	25908.2	62492.7	65405.1	56196.7	48345.2	0.494239	0.627519	1.34073	0.42302	insig
SmM1043	pmb2826	147.03	87.01	148.037	C5H8O5	[M-H]-	L-Citramalic acid	Organic acids	Organic acids	282084	342214	350998	293197	270443	183066	262229	343910	273548	1.23919	0.141135	0.765619	-0.385301	insig
SmM1044	MW0014651	299.2	269.15	300.209	C20H28O2	[M-H]-	5,8,11-Eicosatriynoic Acid	Lipids	Free fatty acids	5.41765e+06	3.92865e+06	6.77014e+06	6.72954e+06	7.03452e+06	3.67676e+06	4.01534e+06	5.19942e+06	5.36598e+06	0.220543	0.761125	1.08218	0.113935	insig
SmM1045	MW0151103	457.17	209.08	458.176	C17H26N6O9	[M-H]-	His-Thr-Ser-Asp	Amino acids and derivatives	Amino acids and derivatives	10147.4	35027.9	6404.74	48084.5	52121.1	18089.5	31522.2	30843	40136.5	1.19897	0.189498	2.29343	1.19751	up
SmM1046	MW0154296	501.16	171.07	500.158	C28H24N2O7	[M+H]+	Nap-TyrMe-OH	Amino acids and derivatives	Amino acids and derivatives	95498.5	126783	3560.41	264520	12686.7	344791	110150	147587	142574	0.635791	0.317947	2.75413	1.46159	insig
SmM1047	Hmgp002148	479.12	317.06	478.111	C22H22O12	[M+H]+	Nepetin-7-O-alloside*	Flavonoids	Flavones	3.95642e+06	2.03184e+06	2.57053e+06	2.36017e+06	3.80116e+06	1.7803e+06	2.30463e+06	2.57673e+06	1.89257e+06	0.261535	0.816555	0.927891	-0.107973	insig
SmM1048	mws1350	181.05	151	182.058	C9H10O4	[M-H]-	Syringaldehyde; 4-Hydroxy-3,5-Dimethoxybenzaldehyde	Phenolic acids	Phenolic acids	85587.5	123490	97329	83570.3	114117	133219	98516.4	100804	128555	0.366356	0.679712	1.07996	0.110975	insig
SmM1049	pmb0426	219.15	174.09	218.142	C13H18N2O	[M+H]+	N,N-Dimethyl-5-methoxytryptamine	Alkaloids	Plumerane	64121	27235.4	31466.9	47190.4	169788	191327	95757.3	110787	81347.9	1.37084	0.161325	3.32433	1.73306	up
SmM1050	mws1474	345.1	284.07	344.09	C18H16O7	[M+H]+	5,7-Dihydroxy-3',4',5'-trimethoxyflavone	Flavonoids	Flavones	8525.71	10990.6	19644.9	29485.3	14806.3	8466.15	12824.4	17510.7	15012	0.475648	0.566481	1.3472	0.42996	insig
SmM1051	HJAP058	345.1	284.07	344.126	C19H20O6	[M+H]+	5,6,7,4'-Tetramethoxyflavanone	Flavonoids	Flavanones	8525.71	10990.6	19644.9	29485.3	14806.3	8466.15	12824.4	17510.7	15012	0.475648	0.566481	1.3472	0.42996	insig
SmM1052	MW0156803	553.25	493.23	494.238	C23H34N4O8	[M+CH3COO]-	Ser-Ile-Phe-Glu	Amino acids and derivatives	Amino acids and derivatives	503700	209746	373257	503552	478601	449771	466665	365620	355585	1.0251	0.307531	1.31768	0.397997	insig
SmM1053	Lmbn005369	295.23	195.14	296.235	C18H32O3	[M-H]-	13(S)-HODE;13(S)-Hydroxyoctadeca-9Z,11E-dienoic acid*	Lipids	Free fatty acids	32485.5	28245.4	27536.5	62872.8	34391.4	30396.1	30149.7	41279	37306.1	1.0765	0.327138	1.44629	0.532358	insig
SmM1054	Zjmp102712	471.34	201.16	470.34	C30H46O4	[M+H]+	2,3-Dihydroxylup-20(29)-en-28-oic acid	Terpenoids	Triterpene	152668	179489	39326.2	88713	54968.7	84101.3	81199.4	107541	85059.7	0.551686	0.381499	0.613172	-0.705637	insig
SmM1055	Hmyn007168	483.27	255.23	484.28	C22H45O9P	[M-H]-	LysoPG 16:0	Lipids	Glycerol ester	57361.5	141983	212150	130987	248232	102956	205814	257066	281775	0.417687	0.727838	1.17176	0.228681	insig
SmM1056	mws2108	353.09	191.06	354.095	C16H18O9	[M-H]-	Cryptochlorogenic acid (4-O-Caffeoylquinic acid)	Phenolic acids	Phenolic acids	98066.1	92730.8	59743.6	270853	66117.2	116497	100341	118543	86606.5	0.864223	0.386935	1.80995	0.855953	insig
SmM1057	MW0146309	420.15	268.08	397.149	C17H23N3O8	[M+Na]+	Asp-Tyr-Thr	Amino acids and derivatives	Amino acids and derivatives	75602.2	108255	51797.9	158955	112907	59994.2	66126.2	72838.6	89516.4	0.766191	0.39837	1.40823	0.49388	insig
SmM1058	Lssp210188	377.16	163.08	376.152	C20H24O7	[M+H]+	(7'R)-7'-Hydroxylariciresinol	Others	Others	39816.4	38785.9	17023.9	78054	72344.7	24865.8	36087.4	49653.1	42837.6	0.986969	0.253099	1.83281	0.874056	insig
SmM1059	MW0129464	299.13	253.13	300.136	C18H20O4	[M-H]-	Angoletin	Others	Ketone compounds	12864.1	14031.4	14168.9	33397.7	26389.3	6638.32	10295.9	12866	14222.6	0.50136	0.401993	1.61759	0.693844	insig
SmM1060	Lbhp011919	427.08	179.03	426.08	C18H18O12	[M+H]+	Esculin 6'-Malonate	Lignans and Coumarins	Coumarins	35552.1	40359.8	61137.1	76286.6	85561.5	44675.1	38554.8	53339.1	47869.3	1.14266	0.201889	1.50693	0.591612	insig
SmM1061	MW0152444	537.25	477.23	478.243	C23H34N4O7	[M+CH3COO]-	Leu-Phe-Ala-Glu	Amino acids and derivatives	Amino acids and derivatives	1.93882e+06	910796	2.23432e+06	1.84416e+06	1.80329e+06	2.82364e+06	2.02944e+06	1.88219e+06	1.47323e+06	0.773023	0.427032	1.27285	0.348064	insig
SmM1062	Lmfn004093	435.13	315.09	436.137	C21H24O10	[M-H]-	Phloretin-4'-O-glucoside (Trilobatin)	Flavonoids	Chalcones	177580	142114	22434.6	144385	115297	105676	108718	108544	142009	0.537709	0.886048	1.0679	0.0947716	insig
SmM1063	pme2954	303.05	137.02	302.043	C15H10O7	[M+H]+	Quercetin	Flavonoids	Flavonols	87017.1	67168.4	163234	169716	92198.4	91985.8	50992.5	69780.9	66645.7	0.365966	0.771408	1.11493	0.156953	insig
SmM1064	Zmmp000606	148.1	84.08	147.089	C6H13NO3	[M+H]+	2-Amino-4-hydroxy-3-methylpentanoic acid	Amino acids and derivatives	Amino acids and derivatives	1.22082e+07	9.97112e+06	1.20105e+07	1.12837e+07	7.44676e+06	3.97127e+06	9.35562e+06	9.40347e+06	1.22691e+07	1.16244	0.20437	0.663991	-0.590764	insig
SmM1065	pme2651	742.07	620.02	743.076	C21H28N7O17P3	[M-H]-	NADP (Nicotinamide adenine dinucleotide phosphate)	Nucleotides and derivatives	Nucleotides and derivatives	9934.61	37265.3	14762.4	17111.9	10152.1	12150	13787.3	17115.3	19112	0.66099	0.468884	0.636095	-0.652685	insig
SmM1066	Hmln002996	639.19	621.18	640.2	C29H36O16	[M-H]-	β-Hydroxyacteoside	Phenolic acids	Phenolic acids	100568	91821.2	76393.5	73733.2	76497.3	58048.6	63469.2	87386.1	81919.7	1.36439	0.0939878	0.774897	-0.367924	insig
SmM1067	mws1409	579.03	403	580.034	C15H22N2O18P2	[M-H]-	Uridine-5'-diphosphoglucuronic acid	Nucleotides and derivatives	Nucleotides and derivatives	10135.1	5442.12	21706.3	16896.9	13206.3	5575.25	17283.8	13259.3	13153.6	0.014245	0.932294	0.956949	-0.063486	insig
SmM1068	pmb0530	664.12	136.06	663.109	C21H27N7O14P2	[M+H]+	Nicotinic acid adenine dinucleotide	Nucleotides and derivatives	Nucleotides and derivatives	16482	111983	50237.4	88976.4	73675.4	134620	94964.4	100159	72944.7	1.00969	0.312032	1.66351	0.734229	insig
SmM1069	MW0156027	408.18	167.07	407.169	C19H25N3O7	[M+H]+	Pro-Tyr-Glu	Amino acids and derivatives	Amino acids and derivatives	172136	269077	186185	219256	281374	229670	244422	201981	177537	0.876571	0.401603	1.16401	0.21911	insig
SmM1070	mws1297	269.1	101.02	270.11	C13H18O6	[M-H]-	Benzyl glucoside	Phenolic acids	Phenolic acids	15466.6	16974.4	13920.6	44349.1	30929.4	33477.8	30976.7	32870.9	23809.4	1.8059	0.0322311	2.34583	1.2301	up
SmM1071	mws0264	341.11	119.03	342.116	C12H22O11	[M-H]-	D-Trehalose	Others	Saccharides	4.50137e+06	6.92285e+06	7.07014e+06	7.28764e+06	8.90479e+06	1.39452e+07	6.78227e+06	4.87691e+06	6.17103e+06	1.29936	0.182989	1.62956	0.704478	insig
SmM1072	MW0144664	470.23	121.03	469.228	C19H31N7O7	[M+H]+	Ala-Lys-His-Asp	Amino acids and derivatives	Amino acids and derivatives	103204	84678.7	62520.3	121515	95476.1	20671.3	90715.9	103365	74165	0.424509	0.905302	0.94912	-0.0753381	insig
SmM1073	MWS4533	149.06	105.07	150.068	C9H10O2	[M-H]-	2-Phenylpropionic Acid	Organic acids	Organic acids	1144.67	5983.48	10354.3	6591.53	9272.45	9899.22	8011.99	6145.45	8498.47	0.862802	0.414396	1.47366	0.559406	insig
SmM1074	HX1341	163.04	89.04	162.032	C9H6O3	[M+H]+	7-hydroxy-2H-1-benzopyran-2-one	Lignans and Coumarins	Coumarins	1.1868e+06	3.15885e+06	2.79033e+06	6.23224e+06	1.3348e+07	1.12655e+07	6.38077e+06	6.73985e+06	4.87928e+06	1.6651	0.0551762	4.32256	2.11189	up
SmM1075	Lmbp002962	209.05	194.02	208.037	C10H8O5	[M+H]+	Isofraxetin	Lignans and Coumarins	Coumarins	16398.9	21314.1	19741.2	30910	15806.2	27801.5	24438.7	17498.4	22226.7	0.846659	0.342564	1.29699	0.375169	insig
SmM1076	MWSmce040	153.05	65.04	152.047	C8H8O3	[M+H]+	Isovanillin	Phenolic acids	Phenolic acids	221176	151432	165911	195522	210823	221062	196303	176273	140235	1.07249	0.296476	1.16506	0.220403	insig
SmM1077	Wmzn000624	549.27	489.25	550.278	C29H42O10	[M-H]-	Ajugapitin	Terpenoids	Ditepenoids	486832	257732	423058	859900	240888	311081	703511	523482	544846	0.141923	0.725716	1.20918	0.274033	insig
SmM1078	MW0107759	370.17	132.1	347.169	C14H25N3O7	[M+Na]+	Leu-Thr-Asp	Amino acids and derivatives	Amino acids and derivatives	467044	339963	292737	631203	134043	326110	587925	774227	585385	0.335268	0.986842	0.992372	-0.0110472	insig
SmM1079	MWSprf119	499.38	499.38	498.371	C32H50O4	[M+H]+	3-acetylursolic acid	Terpenoids	Triterpene	27626.4	49033.5	25220.8	33192.6	24393.8	22229.9	43957.5	34530.3	32353.7	0.750862	0.444948	0.783429	-0.352125	insig
SmM1080	mws1050	148.06	88.04	147.053	C5H9NO4	[M+H]+	O-Acetylserine	Amino acids and derivatives	Amino acids and derivatives	86112.7	70523.3	67033.9	108343	59889.5	170861	86748.6	95580.3	119303	0.883516	0.353376	1.51604	0.600309	insig
SmM1081	MW0159227	496.27	181.05	495.269	C23H37N5O7	[M+H]+	Val-Tyr-Ser-Lys	Amino acids and derivatives	Amino acids and derivatives	1.17453e+06	1.29859e+06	1.11957e+06	922682	1.45946e+06	334669	1.0042e+06	733816	794921	0.843245	0.464504	0.756205	-0.40315	insig
SmM1082	MW0014506	315.2	287.2	316.204	C20H28O3	[M-H]-	4-Hydroxyretinoic acid	Organic acids	Organic acids	5.2872e+06	3.67905e+06	566979	2.67049e+07	4.71556e+06	1.27163e+06	6.42542e+06	8.95599e+06	7.38932e+06	0.712549	0.435507	3.42928	1.7779	insig
SmM1083	MWSslk135	193.05	147.05	192.042	C10H8O4	[M+H]+	7,8-Dihydroxy-4-methylcoumarin	Lignans and Coumarins	Coumarins	34859.4	22484.4	51553.6	111230	88018.8	131000	79788	71422.5	56692.2	1.69819	0.0109806	3.03266	1.60058	up
SmM1084	Lmsp013456	455.35	203.18	454.345	C30H46O3	[M+H]+	3-Hydroxytaraxastan-28,20-olide	Terpenoids	Triterpene	10887	9197.32	19637.1	2219.5	5058.55	23294.4	10468.8	8914.62	7448.05	0.80173	0.707008	0.76967	-0.377688	insig
SmM1085	pmn001368	699.25	537.2	700.258	C32H44O17	[M-H]-	Olivil-4,4'-Di-O-glucoside	Lignans and Coumarins	Lignans	10250.8	21892.2	36454.9	30076.3	53712.1	22481.6	33410.9	23726.1	28909.8	0.897198	0.359657	1.54917	0.631497	insig
SmM1086	mws0572	126.07	109.04	125.059	C5H7N3O	[M+H]+	5-Methylcytosine	Nucleotides and derivatives	Nucleotides and derivatives	35416.1	63023.4	31104.6	59178.3	68443.2	142383	104214	78821.6	78188.5	1.3384	0.21015	2.08427	1.05954	up
SmM1087	MW0014758	351.15	319.13	328.167	C20H24O4	[M+Na]+	5-Geranyloxy-7-methoxycoumarin	Lignans and Coumarins	Coumarins	8225.2	24384.5	15775.9	39556.8	6498.51	13488.4	11980.4	11580.6	8628.04	0.045307	0.760685	1.23061	0.299372	insig
SmM1088	pme2292	89.11	72.08	88.1	C4H12N2	[M+H]+	Putrescine	Alkaloids	Alkaloids	21479.3	17224.3	39268.5	28216	17456.2	13766.4	19321.7	27053.6	22215.5	0.695069	0.491153	0.762306	-0.391557	insig
SmM1089	MW0146032	453.21	121.03	452.202	C19H28N6O7	[M+H]+	Asp-Arg-Tyr	Amino acids and derivatives	Amino acids and derivatives	59850.8	83291.2	90290.9	157293	76149.8	32997.8	60918.2	70153.7	85460.6	0.0844665	0.794481	1.1414	0.190805	insig
SmM1090	Zmcn009787	469.33	439.32	470.34	C30H46O4	[M-H]-	23-Hydroxy-3-oxoolean-12-en-28-oic acid (Hederagonic acid)	Terpenoids	Triterpene	6837.17	2695.48	2129.53	11488.4	14888.8	1750.72	7054.87	5947.14	4991.59	0.775762	0.297056	2.41189	1.27016	insig
SmM1091	mws0677	219.11	160.08	218.106	C12H14N2O2	[M+H]+	N-Acetyl-5-hydroxytryptamine	Alkaloids	Plumerane	17929.3	54253.5	9489.97	27319.9	86947.4	464629	102153	72155.1	92643.1	1.19549	0.349536	7.088	2.82538	up
SmM1092	MWS20164	213.08	135.04	212.069	C10H12O5	[M+H]+	Oresbiusin A	Phenolic acids	Phenolic acids	74016.8	32954.3	39956.1	4247.42	73020.6	42276.2	45026.6	51795.9	63220.4	0.651848	0.721801	0.813629	-0.297558	insig
SmM1093	MW0151128	563.21	383.07	562.202	C24H30N6O10	[M+H]+	His-Tyr-Glu-Asp	Amino acids and derivatives	Amino acids and derivatives	95838	118944	99645	126375	122135	134269	95994.3	134252	129124	1.52583	0.0667686	1.21738	0.283785	insig
SmM1094	mws1715	252.11	136.06	251.102	C10H13N5O3	[M+H]+	Cordycepin (3'-Deoxyadenosine)	Nucleotides and derivatives	Nucleotides and derivatives	50892.2	19535.9	44716	33617.4	26666.4	32801.1	27481.6	33292.4	39107.6	0.41367	0.526246	0.808421	-0.306822	insig
SmM1095	Zmxp005470	579.13	331.08	578.127	C26H26O15	[M+H]+	Tricin-7-O-(6''-O-malonyl)glucoside	Flavonoids	Flavones	200796	207320	229281	309166	244184	153481	160361	227504	190017	0.289325	0.661544	1.10893	0.149173	insig
SmM1096	MWSslk051	156.1	84.08	155.095	C8H13NO2	[M+H]+	Scopine	Alkaloids	Tropan alkaloids	16271.6	17436.6	30112.4	21266.8	23586.9	22647.8	20416.7	14474.8	16668.8	0.418203	0.808992	1.05768	0.0808973	insig
SmM1097	Lmdn000248	827.27	665.22	828.275	C30H52O26	[M-H]-	Verbascose	Others	Saccharides	43127.1	30813.9	53439.2	33078.1	19772.9	26141.2	24661.1	34787.6	32891.5	1.38832	0.116871	0.62013	-0.689358	insig
SmM1098	pmp001142	492.19	145.06	491.179	C24H29NO10	[M+H]+	Cimicifugamide A	Alkaloids	Phenolamine	134586	124215	65897.4	20226	139924	92053.9	107642	85768.7	76964	0.665801	0.59183	0.776735	-0.364506	insig
SmM1099	MW0158716	493.16	197.05	494.169	C26H26N2O8	[M-H]-	TyrMe-TyrMe-OH	Amino acids and derivatives	Amino acids and derivatives	3.93844e+06	3.68095e+06	3.96823e+06	3.886e+06	4.7965e+06	639521	3.60902e+06	3.27528e+06	4.56432e+06	0.706088	0.610511	0.80448	-0.313871	insig
SmM1100	pma6455	229.01	96.97	230.019	C5H11O8P	[M-H]-	Ribulose-5-phosphate	Others	Saccharides	195915	79808.1	24849.3	59913	40590.1	18570.4	87317	99254	123119	0.846234	0.352896	0.396156	-1.33586	insig
SmM1101	pmp001284	331.28	313.27	330.277	C19H38O4	[M+H]+	Monopalmitin	Lipids	Glycerol ester	226966	261877	291475	252949	229307	175519	256267	210217	180674	1.05627	0.24163	0.842958	-0.246467	insig
SmM1102	pme3163	289.03	96.97	290.04	C7H15O10P	[M-H]-	D-Sedoheptuiose 7-phosphate	Others	Saccharides	822901	886722	657828	267360	164698	124867	557812	550764	743664	1.78354	0.00331131	0.235243	-2.08778	down
SmM1103	MW0144534	562.25	166.09	561.239	C21H35N7O11	[M+H]+	Ala-Gln-Asp-Thr-Gln	Amino acids and derivatives	Amino acids and derivatives	190169	94176.7	239150	365376	561200	680457	607860	423826	541138	1.61971	0.0414983	3.06981	1.61815	up
SmM1104	MWSslk140	192.07	56.05	191.062	C7H13NO3S	[M+H]+	N-Acetyl-L-Methionine	Amino acids and derivatives	Amino acids and derivatives	37518.1	23221.4	24255.6	37338.5	45722.9	66446.8	48058.8	38380.3	34078.9	1.45896	0.114342	1.75902	0.814774	insig
SmM1105	mws0866	259.02	96.97	260.03	C6H13O9P	[M-H]-	D-Glucose 6-phosphate	Others	Saccharides	1.14988e+06	1.92358e+06	1.74008e+06	1.54012e+06	1.00427e+06	728878	1.51703e+06	1.21403e+06	1.07201e+06	1.14112	0.198518	0.680011	-0.556369	insig
SmM1106	pmb3142	299.08	137.02	300.084	C13H16O8	[M-H]-	Salicylic acid-2-O-glucoside	Phenolic acids	Phenolic acids	113201	6831.32	19462.9	62211.2	40259.8	44546	57087.9	52228.6	39782.4	0.708739	0.947812	1.05392	0.0757671	insig
SmM1107	Hmln002199	505.1	300.03	506.106	C23H22O13	[M-H]-	Quercetin-3-O-(6''-O-acetyl)galactoside	Flavonoids	Flavonols	8849.12	79313.3	2702.73	15243.7	185181	12582.7	69110.4	52902.2	49984.6	0.665455	0.563654	2.34421	1.2291	insig
SmM1108	pme0256	151.03	108.02	152.033	C5H4N4O2	[M-H]-	Xanthine	Nucleotides and derivatives	Nucleotides and derivatives	12319.4	5226.16	11142.2	23597.3	9055.14	14563.3	16097.2	15517.7	11363.9	1.00168	0.286313	1.64585	0.718834	insig
SmM1109	mws0248	243.06	110.02	244.07	C9H12N2O6	[M-H]-	Uridine	Nucleotides and derivatives	Nucleotides and derivatives	468019	367788	308973	235060	355100	101600	304347	300840	216535	1.15443	0.169385	0.604273	-0.726727	insig
SmM1110	MWStz202	353.15	177.06	352.142	C20H20N2O4	[M+H]+	cis-Moschamine	Alkaloids	Plumerane	149823	28607.3	9732.58	8798.38	698.107	2201.63	29220.6	25891	20183.6	1.45109	0.31201	0.0621702	-4.00763	down
SmM1111	pme1109	152.06	135.03	151.049	C5H5N5O	[M+H]+	Guanine	Nucleotides and derivatives	Nucleotides and derivatives	60313.4	72779.5	91500.6	112734	121664	43703.4	63464.5	68595.1	88941.2	0.350512	0.553686	1.23824	0.308293	insig
SmM1112	pme2814	287.24	255.21	286.23	C20H30O	[M+H]+	11-Cis-Retinol	Others	Vitamin	5825.52	6494.16	4837.51	7057.38	3878.16	5311.9	4513.38	6344.62	4913.83	0.356376	0.789013	0.946976	-0.0785999	insig
SmM1113	Wagp002530	177.06	117.03	176.047	C10H8O3	[M+H]+	2-Methoxy-1-benzofuran-5-carbaldehyde	Others	Others	115305	346925	144376	589693	1.06274e+06	213082	431329	537608	375993	1.26683	0.224634	3.07533	1.62074	up
SmM1114	pmp000236	565.16	367.1	564.148	C26H28O14	[M+H]+	Isovitexin-8-O-xyloside	Flavonoids	Flavones	30253.9	10662.5	17117.4	22789.4	13343.2	9744.37	16510.2	11423.8	13727.9	0.473979	0.595441	0.790522	-0.339122	insig
SmM1115	mws0154	173.05	93.03	174.053	C7H10O5	[M-H]-	Shikimic acid	Organic acids	Organic acids	50514.6	58476.9	55349.3	51855.5	30022.6	25728.1	51402.4	36062	49568.8	1.37564	0.135632	0.654775	-0.610928	insig
SmM1116	Lazn002600	439.16	195.07	440.168	C21H28O10	[M-H]-	Erythro-Guaiacylglycerol-β-threo-syringylglycerol Ether	Lignans and Coumarins	Lignans	59879.5	44793.4	56062.6	54843.5	57372.1	48474.4	40729.4	51714.9	36401.3	0.0451674	0.997855	0.999716	-0.000409992	insig
SmM1117	pme2550	173.01	129.02	174.016	C6H6O6	[M-H]-	Cis-Aconitic acid	Organic acids	Organic acids	307006	327352	279170	257030	368997	175663	303557	400604	288440	0.683078	0.578338	0.877577	-0.188403	insig
SmM1118	Cmyp002064	463.12	301.08	462.116	C22H22O11	[M+H]+	Yuanhuanin	Flavonoids	Flavones	28373.3	29327.9	55256.4	102834	36457.1	40287.5	54502.9	39170.8	41293.4	0.834747	0.41821	1.58979	0.668839	insig
SmM1119	MWSmce526	161.09	143.08	160.085	C6H12N2O3	[M+H]+	Daminozide	Alkaloids	Alkaloids	58128.9	165909	63427.4	15515.2	105769	5358.77	38389.8	40680	53533.4	1.12763	0.322	0.440552	-1.18261	down
SmM1120	Lmcp000282	162.11	85.03	161.105	C7H15NO3	[M+H]+	L-Carnitine	Alkaloids	Alkaloids	1.13221e+07	1.07272e+07	9.83262e+06	8.80616e+06	1.19786e+07	9.84132e+06	1.37046e+07	9.9622e+06	1.0231e+07	0.422991	0.713147	0.96061	-0.0579777	insig
SmM1121	Wafp002310	309.14	163.04	308.137	C15H20N2O5	[M+H]+	1-O-Caffeoyllysine	Alkaloids	Phenolamine	28056.1	47461.9	26760.9	36273	64990.2	54566.2	29859.1	41613.1	31579.5	1.21839	0.175236	1.52357	0.607458	insig
SmM1122	MW0106897	432.23	166.09	431.213	C16H29N7O7	[M+H]+	Glu-Gln-Arg	Amino acids and derivatives	Amino acids and derivatives	42241.9	24187.4	39769.3	69660.1	148959	210506	108094	144148	156597	1.63533	0.115831	4.04077	2.01463	up
SmM1123	MWSmce446	469.17	307.12	468.163	C22H28O11	[M+H]+	Cimifugin-7-O-glucoside	Others	Chromone	52415	43293	20697.2	15663.1	24530.3	73991.4	30243.9	33472	42902.4	0.281592	0.973395	0.980924	-0.0277867	insig
SmM1124	Zmyn000230	147.03	57.03	148.037	C5H8O5	[M-H]-	2-Dehydro-3-deoxy-L-arabinonate	Others	Saccharides	171869	247321	154584	152843	98647.4	110465	154916	201600	143115	1.42663	0.115344	0.630834	-0.664667	insig
SmM1125	pme2743	194.08	91.05	193.074	C10H11NO3	[M+H]+	N-Phenylacetylglycine	Amino acids and derivatives	Amino acids and derivatives	22300.7	30191.6	25300	32785.6	50551.5	8167.08	18974.9	22821.5	15690.8	0.122519	0.747667	1.17627	0.234213	insig
SmM1126	MW0108163	410.2	145.05	409.204	C20H31N3O4S	[M+H]+	Methionyl-leucyl-phenylalanine	Amino acids and derivatives	Amino acids and derivatives	71464.9	73565.8	61963.9	49005.9	96829.6	125297	80029	89176.3	114041	0.621094	0.438807	1.30985	0.389404	insig
SmM1127	Smpp011773	619.39	147.04	618.392	C39H54O6	[M+H]+	3-O-p-Coumaroyl-2-hydroxyurs-12-en-28-oic acid	Terpenoids	Triterpene	13567.3	28403	11035.8	20138	8753.54	14697	20571.6	14625.7	20744.3	0.394056	0.651454	0.822332	-0.282208	insig
SmM1128	Zmfn000481	535.04	323.03	536.044	C14H22N2O16P2	[M-H]-	Uridine-5'-Diphosphate-D-Xylose	Nucleotides and derivatives	Nucleotides and derivatives	26359.7	70891.2	36818.7	87561.3	19092.2	29705.5	40055.9	56715.9	56580.4	0.186198	0.977515	1.01708	0.0244276	insig
SmM1129	Zmhn001703	331.07	169.02	332.074	C13H16O10	[M-H]-	5-O-Galloyl-D-hamamelose*	Phenolic acids	Phenolic acids	191756	141095	261586	544221	251275	637910	309918	417318	302254	1.45309	0.128751	2.41137	1.26985	up
SmM1130	Lmbn007891	313.24	183.14	314.246	C18H34O4	[M-H]-	Hydroxy ricinoleic acid	Lipids	Free fatty acids	8412.58	9478.67	8941.41	15081.2	8837.1	5371.97	8031.91	11748.4	9900.62	0.0109667	0.800771	1.09159	0.126432	insig
SmM1131	Sadp007464	285.15	239.14	284.141	C18H20O3	[M+H]+	5-(hydroxymethyl)-7-methoxy-1,8-dimethyl-9,10-dihydrophenanthren-2-ol	Terpenoids	Ditepenoids	55941.5	50822.1	97641.3	107219	67499.1	47353.4	59480.8	69396.1	47353.6	0.201468	0.81092	1.08643	0.119592	insig
SmM1132	pmb0764	144.05	113.03	143.041	C6H9NOS	[M+H]+	4-Methyl-5-thiazoleethanol	Others	Others	204469	249337	250055	105600	145429	302972	228224	162253	172611	0.884524	0.497462	0.787089	-0.345401	insig
SmM1133	MW0145900	491.21	177.06	490.202	C18H30N6O10	[M+H]+	Asn-Thr-Gln-Glu	Amino acids and derivatives	Amino acids and derivatives	56229.7	122001	27657.1	262144	27834.4	109608	86219	116273	125917	0.560667	0.455564	1.94079	0.956645	insig
SmM1134	pme0033	137.05	119.04	136.038	C5H4N4O	[M+H]+	Hypoxanthine	Nucleotides and derivatives	Nucleotides and derivatives	41571.9	46041.8	47497.5	24553.3	34081.9	25855.8	30807	29005.3	40953.4	1.71035	0.0136499	0.625343	-0.677279	insig
SmM1135	mws5038	341.11	89.02	342.116	C12H22O11	[M-H]-	Isomaltulose	Others	Saccharides	7.75361e+06	1.34778e+07	1.27892e+07	1.2487e+07	1.55907e+07	1.82213e+07	7.60051e+06	9.57669e+06	1.1229e+07	1.14689	0.170631	1.36091	0.444572	insig
SmM1136	pmp001141	506.2	145.06	505.195	C25H31NO10	[M+H]+	Cimicifugamide	Alkaloids	Phenolamine	99025.9	198106	120623	74098.3	158344	18418.7	84796.1	120974	121063	0.962952	0.338078	0.600499	-0.735766	insig
SmM1137	MWS2027	129.03	69	128.022	C4H4N2O3	[M+H]+	Barbituric acid;Malonylurea;2,4,6-Pyrimidinetrione	Nucleotides and derivatives	Nucleotides and derivatives	188700	219270	207834	71755.6	42664.4	43846.5	127314	131159	177505	1.82076	0.000312099	0.257008	-1.96012	down
SmM1138	pmb3081	289	96.97	290.004	C6H11PO11	[M-H]-	Glucaric acid-1-Phosphate	Others	Saccharides	770612	1.07482e+06	783734	280520	193301	159252	645594	584286	840464	1.80844	0.0133238	0.240789	-2.05416	down
SmM1139	Lmmp006479	653.15	271.06	652.143	C32H28O15	[M+H]+	Apigenin-7-O-(2''-Sinapoyl)glucuronide	Flavonoids	Flavones	60522.6	75917.3	91820.9	86986.1	58152.1	68458.3	86518.2	58571.3	71321.6	0.374443	0.712789	0.935755	-0.0957965	insig
SmM1140	pme0274	132.1	69.07	131.095	C6H13NO2	[M+H]+	6-Aminocaproic acid	Organic acids	Organic acids	7.5307e+06	9.83209e+06	3.74731e+06	1.24545e+07	1.69893e+07	4.10723e+07	1.85804e+07	2.03537e+07	1.37275e+07	1.47148	0.201191	3.3404	1.74002	up
SmM1141	MW0110229	506.19	197.04	507.201	C27H29N3O7	[M-H]-	H-Tyr-tyr-tyr-OH	Amino acids and derivatives	Amino acids and derivatives	16107.7	35952.3	92831.5	27194.1	20818.5	67661.7	42237.6	34492.4	28460.5	0.192302	0.742069	0.79835	-0.324906	insig
SmM1142	Zmhn001883	329.09	209.04	330.095	C14H18O9	[M-H]-	Vanillic acid-4-O-glucoside	Phenolic acids	Phenolic acids	75023.8	87805.5	133113	63453.9	48737.6	145477	101419	83969.3	68091.2	0.554884	0.73718	0.870671	-0.1998	insig
SmM1143	Lmdn003756	193.05	135.05	194.058	C10H10O4	[M-H]-	Methyl caffeate	Phenolic acids	Phenolic acids	7212.71	5510.53	4842.02	8740.64	10893.9	6663.56	8248.75	6888.67	5511.27	1.38893	0.125269	1.49717	0.582235	insig
SmM1144	mws0675	335.06	123.06	334.057	C11H15N2O8P	[M+H]+	β-Nicotinamide mononucleotide	Nucleotides and derivatives	Nucleotides and derivatives	159439	234056	170339	81885.5	22026	17001	55451.3	52239	74599.8	1.63316	0.00939975	0.214447	-2.22131	down
SmM1145	MWSmce116	252.1	136.06	251.102	C10H13N5O3	[M+H]+	5'-Deoxyadenosine	Nucleotides and derivatives	Nucleotides and derivatives	68924.2	51433.3	78712.3	50804	60767.1	35447.4	60684.6	53477.4	40346.1	1.14964	0.185745	0.738528	-0.437276	insig
SmM1146	mws5035	279.17	120.08	278.163	C15H22N2O3	[M+H]+	L-Leucyl-L-phenylalanine	Amino acids and derivatives	Amino acids and derivatives	24545.8	21161.3	21552.3	21809.2	25998.2	26825.9	32213.4	28449	21364.8	1.0171	0.27044	1.10963	0.150083	insig
SmM1147	Lasp002993	487.19	325.14	486.189	C26H30O9	[M+H]+	Isobavachalcone glucoside	Flavonoids	Chalcones	573918	619510	796682	102096	632033	817199	521016	644518	430864	0.740313	0.57213	0.779519	-0.359344	insig
SmM1148	Lmyp004084	153.13	107.09	152.12	C10H16O	[M+H]+	Perillyl alcohol	Terpenoids	Monoterpenoids	303868	424295	521676	645972	570543	434652	591054	395972	554731	1.10521	0.20423	1.3211	0.401743	insig
SmM1149	pme2566	217.08	199.07	218.09	C8H14N2O5	[M-H]-	5-L-Glutamyl-L-amino acid	Amino acids and derivatives	Amino acids and derivatives	78456	47659.1	156275	260111	46934.3	33449.3	132090	164951	110482	0.158271	0.826076	1.20576	0.269941	insig
SmM1150	pma6640	479.12	317.07	478.111	C22H22O12	[M+H]+	3'-O-Methyltricetin-7-O-glucoside	Flavonoids	Flavones	3.26838e+06	1.78471e+06	2.56766e+06	2.21727e+06	3.34785e+06	1.56431e+06	2.69522e+06	2.54704e+06	1.80886e+06	0.274514	0.820543	0.93553	-0.0961435	insig
SmM1151	pmb0464	458.15	116.03	457.143	C16H27NO14	[M+H]+	L-Aspartic acid-O-diglucoside	Amino acids and derivatives	Amino acids and derivatives	4.48646e+06	3.85489e+06	7.92592e+06	3.01903e+06	351073	1.54918e+06	3.42028e+06	4.68065e+06	3.29075e+06	1.39223	0.0760143	0.302404	-1.72545	down
SmM1152	mws2523	421.08	241.01	422.082	C12H23O14P	[M-H]-	Trehalose 6-phosphate	Others	Saccharides	72689.5	95637.1	95927.9	141008	75851.6	154018	121522	86527.6	87240.8	0.988364	0.276585	1.40349	0.489015	insig
SmM1153	pmp000782	635.39	435.32	634.387	C39H54O7	[M+H]+	Caffeoylmaslinic Acid	Terpenoids	Triterpene	7638.37	12545.7	2641.38	16196.7	16737.5	55082.6	10753.5	13474.8	16269.1	1.40334	0.229936	3.85608	1.94713	up
SmM1154	pmb2654	460.15	117.9	461.153	C19H27NO12	[M-H]-	Anthranilate-1-O-Sophoroside	Phenolic acids	Phenolic acids	659689	1.31721e+06	1.11631e+06	1.95346e+06	3.14228e+06	7.98221e+06	2.21506e+06	1.45899e+06	1.90709e+06	1.52605	0.211707	4.22795	2.07996	up
SmM1155	MW0156703	478.19	149.06	477.171	C17H27N5O11	[M+H]+	Ser-Gln-Asp-Glu	Amino acids and derivatives	Amino acids and derivatives	86310	155967	9461.42	399195	237095	415906	227076	150167	207331	1.40096	0.0229026	4.17971	2.0634	up
SmM1156	pmp000784	315.09	254.06	314.079	C17H14O6	[M+H]+	Cirsimaritin (4',5-dihydroxy-6,7-dimethoxyflavone)	Flavonoids	Flavones	8350.14	11347.9	16852.2	26702	21294.7	12049.3	11614.7	17237	13321	1.14663	0.205681	1.64284	0.716188	insig
SmM1157	pmb3079	300.05	96.97	301.056	C8H16NO9P	[M-H]-	N-Acetyl-D-glucosamine-1-phosphate	Others	Saccharides	11775.5	12530.4	9578.04	21573.2	18248.3	48668.6	15028.8	15141.1	21171.3	1.52201	0.198526	2.61157	1.38492	up
SmM1158	pme1816	353.09	191.06	354.095	C16H18O9	[M-H]-	Neochlorogenic acid (5-O-Caffeoylquinic acid)	Phenolic acids	Phenolic acids	242787	175701	97012.4	514278	113711	257786	247556	183739	170298	0.74006	0.407233	1.71828	0.780967	insig
SmM1159	Zmhn003074	445.11	283.07	446.121	C22H22O10	[M-H]-	Physcion-8-O-glucoside*	Quinones	Anthraquinone	14543.5	12493.7	11629.7	66944.4	5427.35	12133.5	19872.1	13062.9	17634.1	0.310227	0.515145	2.18546	1.12794	insig
SmM1160	mws0752	185.15	185.16	186.162	C11H22O2	[M-H]-	Undecylic Acid	Lipids	Free fatty acids	553568	291197	185351	281834	228669	259609	281689	272981	189150	0.518543	0.512366	0.747597	-0.419667	insig
SmM1161	Zmkp000654	305.11	143.06	304.102	C10H16O7N4	[M+H]+	Vicine	Alkaloids	Alkaloids	194954	208966	240857	233320	334384	428905	240697	223443	324780	1.3753	0.167573	1.54566	0.628225	insig
SmM1162	MW0109139	437.14	275.1	328.142	C18H20N2O4	[M+H]+	Phenylalanyltyrosine	Amino acids and derivatives	Amino acids and derivatives	30614.4	31678.2	8570.84	53256.2	25860.2	12720.7	40882.1	28339.7	29922.9	0.403542	0.650923	1.29597	0.374035	insig
SmM1163	mws1174	313.07	253.05	314.079	C17H14O6	[M-H]-	3-O-Acetylpinobanksin	Flavonoids	Flavanonols	10357.3	11568.2	12204.8	15717.7	13872.2	10327.7	12703.7	8936.66	9130.11	0.890894	0.348134	1.16957	0.225976	insig
SmM1164	pmb0786	180.09	163.06	179.079	C6H13NO5	[M+H]+	D-Glucosamine	Others	Saccharides	18303.8	25403.8	34218.7	34765.3	29183.3	24349.2	33922	43158.8	28691.2	0.61075	0.568832	1.13309	0.180266	insig
SmM1165	pma1751	286.09	124.04	285.085	C12H15NO7	[M+H]+	N-(beta-D-Glucosyl)nicotinate	Others	Vitamin	155161	1.04549e+06	171272	629476	336619	1.63651e+06	585576	871924	668704	0.899953	0.454304	1.89706	0.923762	insig
SmM1166	mws1329	463.09	301.04	464.096	C21H20O12	[M-H]-	Quercetin-7-O-glucoside	Flavonoids	Flavonols	17364.5	15349.7	17523.1	28440	28479.1	33876.8	30161.4	26707.5	19623.9	1.82197	0.00960228	1.80734	0.853871	insig
SmM1167	Lmgn003073	735.22	367.11	368.111	C17H20O9	[2M-H]-	5-O-Feruloylquinic acid	Phenolic acids	Phenolic acids	27554	20633.8	4352.03	66780	22416.6	55202.6	30994.9	33407.3	45419.3	1.2549	0.133173	2.74838	1.45858	up
SmM1168	Zmdp000917	160.11	114.04	159.101	C6H13N3O2	[M+H]+	δ-Guanidinovaleric acid	Organic acids	Organic acids	25230.7	21593.3	33028.9	38212.4	15193.9	28652.2	19487.6	29398.8	28387.4	0.0899091	0.927983	1.02762	0.0393092	insig
SmM1169	Zmmp003443	334.14	188.07	333.132	C16H19N3O5	[M+H]+	Bestim	Amino acids and derivatives	Amino acids and derivatives	81634.5	180559	60792.2	194006	420576	1.24006e+06	515304	361763	364955	1.46828	0.248305	5.74218	2.5216	up
SmM1170	MW0156675	492.2	131.05	491.198	C17H29N7O10	[M+H]+	Ser-Asp-Arg-Asp	Amino acids and derivatives	Amino acids and derivatives	106200	175562	144213	188447	88982.2	107516	100915	154282	123669	0.452952	0.729965	0.90368	-0.146116	insig
SmM1171	Cmjn004337	401.14	269.1	402.153	C18H26O10	[M-H]-	Benzyl-(2''-O-xylosyl)glucoside	Phenolic acids	Phenolic acids	48677.6	66686.1	163336	53250.3	125572	58385.5	72031.2	102429	72375.1	0.227115	0.763868	0.85112	-0.232565	insig
SmM1172	pme0120	118.09	101.06	117.079	C5H11NO2	[M+H]+	5-Aminovaleric acid	Organic acids	Organic acids	16779	47845.3	27867.2	44687.7	80325.9	60064.3	34662.2	52543.5	40793.2	1.38064	0.0892849	2.00103	1.00074	up
SmM1173	Wasn005073	465.11	315.07	466.111	C21H22O12	[M-H]-	Protocatechuic acid 4-O-(2''-O-Vanilloyl)Glucoside	Phenolic acids	Phenolic acids	43648	52283.2	22681.8	35456	32972.2	69285.8	31815.4	47021.9	34742.6	0.405281	0.687788	1.16104	0.215413	insig
SmM1174	pme0183	152.06	135.03	151.049	C5H5N5O	[M+H]+	Isoguanine	Nucleotides and derivatives	Nucleotides and derivatives	38602.3	41712.6	19491.6	47357.9	23915.9	33160.7	33915.7	27165.6	41778.6	0.19721	0.88175	1.04637	0.0653917	insig
SmM1175	pmp001194	176.09	158.08	175.084	C7H13NO4	[M+H]+	Calystegine B2	Alkaloids	Tropan alkaloids	208589	190015	253146	246319	239735	187109	151369	207462	234558	0.237932	0.800939	1.03285	0.0466376	insig
SmM1176	Lmlp005236	451.12	289.08	450.116	C21H22O11	[M+H]+	Dihydrokaempferol-3-O-glucoside	Flavonoids	Flavanonols	64069.2	117425	53545.1	52489.5	141443	61724.8	94549.3	86492.1	61273.4	0.111875	0.852784	1.08772	0.121303	insig
SmM1177	pma6218	419.13	383.1	418.126	C21H22O9	[M+H]+	O-MethylNaringenin-8-C-arabinoside	Flavonoids	Flavanones	26188.8	92498	22648	14926.5	46516.5	25227	27410.8	27303.4	18290.8	0.603344	0.518112	0.613225	-0.705513	insig
SmM1178	MW0055263	301.22	283.21	302.225	C20H30O2	[M-H]-	Neoabietic acid	Terpenoids	Ditepenoids	263116	347189	336159	478152	346778	183445	271466	415027	322779	0.00674652	0.835505	1.06541	0.0914113	insig
SmM1179	pmb2673	210.04	135.04	211.048	C9H9NO5	[M-H]-	6-Hydroxydopaquinone	Amino acids and derivatives	Amino acids and derivatives	17264.3	40512.2	4290.67	10670.8	7157.15	3003.44	15982.4	10366.5	14975	0.910774	0.323081	0.335627	-1.57507	insig
SmM1180	Smnp010489	635.39	453.33	634.387	C39H54O7	[M+H]+	3-O-p-Coumaroyltormentic acid	Terpenoids	Triterpene	6738.76	10977.4	3363.53	11986.8	10371.6	22275.6	8914.66	9976.26	13399.6	1.31325	0.160479	2.11739	1.08229	up
SmM1181	mws0976	243.06	153.03	244.07	C9H12N2O6	[M-H]-	β-Pseudouridine	Nucleotides and derivatives	Nucleotides and derivatives	76432.7	66801.3	64571.4	50905.4	99260.2	14349.2	56838.6	51501.8	36546.3	0.753751	0.6181	0.791677	-0.337016	insig
SmM1182	Zmhn002334	355.1	193.05	356.111	C16H20O9	[M-H]-	6-O-Feruloyl-β-D-glucose	Phenolic acids	Phenolic acids	26416.9	48860	9928.99	169393	40331	382593	129737	151946	97215.3	1.39518	0.231274	6.95161	2.79735	up
SmM1183	Lmqn009021	597.3	597.3	598.312	C27H51O12P	[M-H]-	PI(18:1/0:0)	Lipids	Glycerol ester	21092	11392	39739.2	70479.7	68827.7	47754.6	36032.9	26019.2	40725.3	1.51711	0.0265956	2.59006	1.37298	up
SmM1184	Ymjm000116	313.09	151.04	314.1	C14H18O8	[M-H]-	6-O-Acetylarbutin	Phenolic acids	Phenolic acids	14226.6	24577.1	102796	32417	24229.7	113507	43662.3	50314.6	32001.4	0.347091	0.823262	1.20166	0.265024	insig
SmM1185	mws1587	132.1	86.1	131.095	C6H13NO2	[M+H]+	L-Norleucine*	Amino acids and derivatives	Amino acids and derivatives	5.26209e+06	8.19607e+06	2.66046e+06	9.60633e+06	1.42221e+07	2.6227e+07	1.06299e+07	1.01048e+07	1.48896e+07	1.49728	0.139726	3.10544	1.6348	up
SmM1186	Hmmp004965	463.12	301.07	462.116	C22H22O11	[M+H]+	Diosmetin-7-O-glucoside	Flavonoids	Flavones	62200.5	34001.9	92448.8	58153.5	55783.2	35472.2	60978.7	41182	43712.1	0.493589	0.532418	0.791985	-0.336455	insig
SmM1187	pme2244	190.09	118.07	189.079	C11H11NO2	[M+H]+	3-Indolepropionic acid	Alkaloids	Plumerane	18552	23886.3	3527.47	25853.9	34749.2	139948	29149.5	46008.9	38334.5	1.28035	0.293667	4.36307	2.12534	up
SmM1189	MWSmce598	829.28	325.11	828.275	C30H52O26	[M+H]+	Maltopentaose	Others	Saccharides	48668.9	37413.5	33473.5	75255.1	26388.9	21213.1	44222	34736.5	28268.5	0.270499	0.955731	1.02761	0.0392954	insig
SmM1190	pme0137	187.07	125.07	188.08	C7H12N2O4	[M-H]-	N-Acetyl-L-Glutamine	Amino acids and derivatives	Amino acids and derivatives	154924	222747	220336	283014	305982	195485	226651	356380	283386	1.1049	0.208866	1.31182	0.391575	insig
SmM1191	mws0043	403.14	373.1	402.132	C21H22O8	[M+H]+	Nobiletin (5,6,7,8,3',4'-Hexamethoxyflavone)	Flavonoids	Flavones	3145.16	3795.81	6888.83	4828.4	3461.88	2365.56	12909.5	9669.68	8381.72	0.692646	0.487222	0.770499	-0.376136	insig
SmM1192	MW0157835	668.3	205.1	667.293	C27H41N9O11	[M+H]+	Thr-Tyr-Asp-Arg-Asn	Amino acids and derivatives	Amino acids and derivatives	39761.2	117847	10470.4	160802	99592.3	603703	162984	228188	151900	1.33308	0.27965	5.14103	2.36206	up
SmM1193	Lazn003578	207.1	161.06	206.094	C12H14O3	[M+H]+	Trans-coniferyl aldehyde	Phenolic acids	Phenolic acids	114350	84720.7	86673.1	174913	218122	84472.3	128464	97203.2	82445	1.12738	0.242427	1.6711	0.740798	insig
SmM1194	zjgp122321	355.1	163.05	354.095	C16H18O9	[M+H]+	4-O-acetyl-3-O-caffeoyl-2-C-methyl-D-erythronate	Others	Others	67937.5	44633.2	68766.7	197960	21146.4	108262	118998	90859.2	75283	0.347706	0.441535	1.8053	0.852242	insig
SmM1195	Wasn001007	337.08	277.06	338.085	C12H18O11	[M-H]-	Isoascorbic acid 2-O-glucoside	Others	Vitamin	70179.6	56394.8	63426.6	117782	40007.2	83476.7	70337.4	88513.5	112493	0.422765	0.528558	1.26981	0.344618	insig
SmM1196	pme2165	155.01	111.02	156.017	C5H4N2O4	[M-H]-	Orotic acid (Vitamin B13)	Others	Vitamin	69355	82251.3	55139.1	80585.5	27442.4	26737.3	46083.5	73397.6	69827.9	1.09908	0.31304	0.651841	-0.617408	insig
SmM1197	pmb0819	157.08	130.07	156.069	C10H8N2	[M+H]+	3-Indoleacetonitrile	Alkaloids	Plumerane	12011.6	42908.3	8469.5	28920.2	62474.7	130495	88857.5	57110.8	64143.8	1.33817	0.212132	3.50044	1.80754	up
SmM1198	pmn001382	515.12	353.09	516.127	C25H24O12	[M-H]-	Isochlorogenic acid A	Phenolic acids	Phenolic acids	40015.5	17080.4	18127.6	19877.4	16601.8	22308.1	22794.1	16163.8	14822.9	0.531329	0.54274	0.781501	-0.35568	insig
SmM1199	pmn001384	515.12	353.09	516.127	C25H24O12	[M-H]-	Isochlorogenic acid C	Phenolic acids	Phenolic acids	40015.5	17080.4	18127.6	19877.4	16601.8	22308.1	22794.1	16163.8	14822.9	0.531329	0.54274	0.781501	-0.35568	insig
SmM1200	Lmhp008440	438.26	297.24	437.254	C20H40NO7P	[M+H]+	LysoPE 15:1	Lipids	LPE	19962.9	24231	36895.6	63551.3	13845	10974.6	35193.1	25012.5	22789.1	0.328039	0.902384	1.08979	0.124057	insig
SmM1201	Lmhp009497	502.29	361.27	501.286	C25H44NO7P	[M+H]+	LysoPE 20:4	Lipids	LPE	4772.93	10357.8	6738.57	11201.7	1747.72	1984.61	5242.96	4798.4	7402.34	0.914473	0.557452	0.682878	-0.550301	insig
SmM1202	Lmhp009349	502.29	361.27	501.286	C25H44NO7P	[M+H]+	LysoPE 20:4(2n isomer)	Lipids	LPE	4772.93	10357.8	6738.57	11201.7	1747.72	1984.61	5242.96	4798.4	7402.34	0.914473	0.557452	0.682878	-0.550301	insig
SmM1203	Hmbp001276	169.05	65.03	168.042	C8H8O4	[M+H]+	Gallacetophenone	Phenolic acids	Phenolic acids	248890	164091	131780	327683	414769	130249	366867	237839	256680	0.849232	0.325888	1.60199	0.679866	insig
SmM1204	mws1593	665.21	161.04	666.222	C24H42O21	[M-H]-	D-Maltotetraose	Others	Saccharides	1.80252e+06	1.40717e+06	1.72505e+06	1.82534e+06	1.1834e+06	1.67857e+06	1.55666e+06	940421	1.28778e+06	0.379041	0.740035	0.94986	-0.0742138	insig
SmM1205	MWS1816	183.14	183.14	184.146	C11H20O2	[M-H]-	10-Undecenoic acid	Lipids	Free fatty acids	24169.3	18225.8	15980.5	11480.9	13699.9	17773.4	12242.7	15525.4	20021.4	1.23004	0.173636	0.735825	-0.442566	insig
SmM1206	ML10172161	103	59.01	104.011	C3H4O4	[M-H]-	Hydroxypyruvic acid	Organic acids	Organic acids	25331.4	11593.2	19675.6	31741.1	6400.41	20755.4	19614.8	31364.7	31093.7	0.185038	0.932575	1.04058	0.0573855	insig
SmM1207	Wasn002449	461.13	152.01	462.137	C19H26O13	[M-H]-	Protocatechuic acid 1-O-Rutinoside	Phenolic acids	Phenolic acids	55540.7	60491.6	5361.3	19926.2	43495.7	51616.4	25872.2	42745.2	39946.1	0.349557	0.92222	0.947647	-0.0775786	insig
SmM1208	pme1712	275.12	145.1	276.132	C11H20N2O6	[M-H]-	L-Saccharopine	Amino acids and derivatives	Amino acids and derivatives	29527.5	22623.7	27805.8	15751.8	55796.9	11425	23581.4	32629.5	20230.4	0.380957	0.950021	1.03773	0.0534284	insig
SmM1209	mws4134	611.14	306.08	612.152	C20H32N6O12S2	[M-H]-	Oxiglutatione	Amino acids and derivatives	Amino acids and derivatives	11802.9	18516.2	11837.5	16573.1	10758.5	7957.53	15405.7	11073.5	18634.7	0.665228	0.535884	0.837099	-0.25653	insig
SmM1210	MWS2687	319.23	233.16	320.235	C20H32O3	[M-H]-	16-HETE; 16-Hydroxy-5,8,11,14-eicosatetraenoic acid	Lipids	Free fatty acids	5836.93	3489.87	8496.77	11499.3	4869.65	5771.16	6689.89	7180.21	4317.27	0.503174	0.603405	1.24218	0.312873	insig
SmM1211	pme2914	161.05	99.05	162.053	C6H10O5	[M-H]-	3-Hydroxy-3-methylpentane-1,5-dioic acid	Amino acids and derivatives	Amino acids and derivatives	512534	314296	174278	366041	224918	556111	249140	393293	273154	0.38183	0.740869	1.1458	0.196356	insig
SmM1212	Lmhp002001	265.15	72.08	264.147	C14H20N2O3	[M+H]+	L-Valyl-L-Phenylalanine	Amino acids and derivatives	Amino acids and derivatives	17201.8	16025.3	15033.9	16933.1	16958.9	41715.2	19232.2	27011	16659.7	0.943492	0.384621	1.56663	0.647667	insig
SmM1213	MWSmce483	313.18	225.13	312.173	C20H24O3	[M+H]+	Triptophenolide	Terpenoids	Ditepenoids	103980	60047.2	155519	275469	70650.2	100740	94275.4	135374	160563	0.429248	0.58892	1.39842	0.483799	insig
SmM1214	MW0063313	629.28	333.11	628.267	C37H40O9	[M+H]+	Reciniferatoxin	Terpenoids	Ditepenoids	41661.1	23871.7	39975.8	50628.4	34412.6	19254.4	26029.1	31208.6	18328.5	0.155809	0.971955	0.988502	-0.0166843	insig
SmM1215	MWS2984	153.05	136.03	152.045	C4H4N6O	[M+H]+	8-Azaguanine	Nucleotides and derivatives	Nucleotides and derivatives	23420.6	24106.9	21250.8	36837.5	19359.6	17715.5	24066.6	27442.5	16086.8	0.0781501	0.806909	1.07465	0.103867	insig
SmM1216	pmb2591	245.09	203.08	246.1	C13H14N2O3	[M-H]-	N-Acetyl-L-Tryptophan	Amino acids and derivatives	Amino acids and derivatives	22028.6	29744.4	12657.4	7367.71	13276.2	4847.78	8594.75	7451.44	12161.7	1.45162	0.101979	0.395646	-1.33772	down
SmM1217	pme3188	323.03	211	324.036	C9H13N2O9P	[M-H]-	Uridine 5'-monophosphate	Nucleotides and derivatives	Nucleotides and derivatives	25728.8	30680.2	21631.4	16097.9	18798.4	5293.95	8330.47	6291.64	10708.6	1.29138	0.0722419	0.514992	-0.957378	insig
SmM1218	Lmsp004450	359.15	131.05	358.142	C20H22O6	[M+H]+	Dehydrodiconiferyl alcohol	Lignans and Coumarins	Lignans	15600.5	31227.8	3007.06	34123.4	28028.3	22904.4	19348	21022.7	12214.3	1.03104	0.285669	1.70674	0.771246	insig
SmM1219	Hmjp000461	265.08	103.04	264.084	C10H16O8	[M+H]+	3-O-Glucoside-3-hydroxy-y-butyrolactone	Others	Lactones	126317	156907	216594	77118.1	217689	209260	135222	169949	97866.5	0.180918	0.980125	1.0085	0.012216	insig
SmM1220	pmb0717	527.15	331.08	526.148	C27H26O11	[M+H]+	Tricin-5-O-guaiacylglycerol	Flavonoids	Flavones	991.868	6179.79	16005.1	19634	16727.9	1758.11	14800.6	9715.21	9308.48	0.466972	0.522073	1.64475	0.717867	insig
SmM1221	Zmgp003492	373.12	105.03	372.121	C20H20O7	[M+H]+	8-Hydroxy-α-conidendrin	Lignans and Coumarins	Lignans	15491.6	9876.4	17388.2	27240.1	40054.5	54320.8	27059.9	16659.4	28822.5	1.66728	0.0684696	2.8444	1.50812	up
SmM1222	mws1077	355.1	193.05	354.095	C16H18O9	[M+H]+	Scopoletin-7-O-glucoside (Scopolin)	Lignans and Coumarins	Coumarins	4314.13	23569	8848.04	41827.9	32525.2	31493.9	18096	22462.1	30825.8	1.4824	0.0377486	2.88167	1.5269	up
SmM1223	pmb2497	197.05	153.06	198.053	C9H10O5	[M-H]-	4-Hydroxy-3-methoxymandelate	Phenolic acids	Phenolic acids	46222.6	15811.2	16548.9	46390.6	7829.44	46508.6	17606.8	23987.1	30774.1	0.156562	0.675656	1.28182	0.358189	insig
SmM1224	mws0898	165.09	105.07	164.084	C10H12O2	[M+H]+	Isoeugenol	Phenolic acids	Phenolic acids	6098.01	9116.74	23586.4	24475.4	16802.6	4910.14	16438.1	9670.72	11636.7	0.204934	0.76931	1.19038	0.251424	insig
SmM1225	Lmmn000214	487.17	341.11	488.174	C18H32O15	[M-H]-	Solatriose	Others	Saccharides	462736	514765	295356	241843	436061	428753	269954	481615	403235	0.50627	0.578643	0.869427	-0.201863	insig
SmM1226	MW0140006	323.25	121.1	322.251	C20H34O3	[M+H]+	15(S)-Hydroxyeicosatrienoic acid	Lipids	Free fatty acids	6361.31	3771.43	22087.4	16056.9	39733.3	11985	13815	13887.3	21800.5	1.06448	0.325882	2.10351	1.0728	up
SmM1227	pmn001369	697.23	535.18	698.242	C32H42O17	[M-H]-	1-Hydroxypineolin Diglucoside	Lignans and Coumarins	Lignans	9128.22	792.228	93689.2	9	61358.4	2029.02	15284.4	26605.3	26347.8	0.655162	0.729919	0.611878	-0.708684	insig
SmM1228	mws0704	140.01	78.96	141.019	C2H8NO4P	[M-H]-	O-Phosphorylethanolamine	Alkaloids	Alkaloids	12307.9	11415.9	12317.1	14688.2	3099.24	3472.02	7189.6	3984.32	6377.79	1.16587	0.324223	0.58987	-0.761531	insig
SmM1229	Lmgn003544	141.09	59.01	142.099	C8H14O2	[M-H]-	cis-3-Hexenyl acetate	Lipids	Free fatty acids	867561	747665	653311	638134	587789	535263	1.27372e+06	918421	725889	1.47184	0.0946439	0.776353	-0.365215	insig
SmM1230	Hmgp002033	623.2	163.03	622.19	C29H34O15	[M+H]+	Isocrenatoside	Phenolic acids	Phenolic acids	25345.9	29164.2	15360.3	19564.7	15860.7	11188.2	17194.4	21947.2	30349.6	1.13695	0.196304	0.667143	-0.583931	insig
SmM1231	mws0028	167.03	108.02	168.042	C8H8O4	[M-H]-	Vanillic acid	Phenolic acids	Phenolic acids	33191.6	20638.8	26207.8	41187.8	53462.1	46132.6	40934.9	22174.2	31799.7	1.65286	0.0164298	1.75894	0.814708	insig
SmM1232	Zmyn000110	258.04	78.96	259.046	C6H14NO8P	[M-H]-	D-Glucosamine 1-phosphate	Others	Saccharides	28174.2	34208.1	25739.8	14808.4	18533	9200.46	14677.9	24136.5	15137.6	1.61543	0.0149491	0.482761	-1.05062	down
SmM1233	Layp004060	427.09	179.03	426.08	C18H18O12	[M+H]+	5,7-Dihydroxychromone malonyl glucoside	Others	Ketone compounds	30991.4	27824.4	46416.8	57475.5	64238	24721.3	53212.9	34730.9	65209.9	0.70195	0.387153	1.39154	0.476678	insig
SmM1234	pme1228	221.09	204.07	220.085	C11H12N2O3	[M+H]+	5-Hydroxy-L-tryptophan	Amino acids and derivatives	Amino acids and derivatives	38645.9	39399.1	21806.3	21960	7159.73	14042.1	9957.22	11247	17354.5	1.43103	0.0625136	0.432261	-1.21003	down
SmM1235	MW0150099	537.18	477.23	538.191	C23H30N4O11	[M-H]-	Glu-Phe-Asp-Glu	Amino acids and derivatives	Amino acids and derivatives	1.79167e+06	762866	2.42176e+06	1.57388e+06	1.8666e+06	2.61298e+06	2.01824e+06	1.03421e+06	1.66249e+06	0.641725	0.571078	1.21646	0.282685	insig
SmM1236	Lmbn005172	165.06	119.05	166.063	C9H10O3	[M-H]-	2,6-Dimethoxybenzaldehyde	Phenolic acids	Phenolic acids	10361.8	14030	11546.5	8287.79	31342.2	10944.1	15371.2	28606.4	18632.9	0.389687	0.573184	1.40725	0.492877	insig
SmM1237	MW0158359	406.14	305.1	383.151	C17H25N3O5S1	[M+Na]+	Tyr-Ala-Met	Amino acids and derivatives	Amino acids and derivatives	5217.99	5777.96	6484.27	7000.9	68294.6	90640.9	16560.2	11420.7	22587.8	1.38899	0.186332	9.49282	3.24684	up
SmM1238	MWS0559	161.05	71.01	162.053	C6H10O5	[M-H]-	1,6-anhydro-β-D-glucose	Others	Saccharides	26354.3	16489.2	47277.8	68643	19906	52733.2	47026.2	35346.7	23526.3	0.733725	0.381578	1.56769	0.64864	insig
SmM1239	Smpp010139	665.4	177.05	664.398	C40H56O8	[M+H]+	3-O-Feruloyleuscaphic acid	Terpenoids	Triterpene	5276.92	942.411	1009.13	6063.73	12459	17696	6567.02	10944.5	6091.44	1.54881	0.0864048	5.01058	2.32498	up
SmM1240	HJN086	449.11	287.06	450.116	C21H22O11	[M-H]-	Eriodictyol-3'-O-glucoside	Flavonoids	Flavanones	5847.44	19362.7	15827.1	25510.3	25978.8	27322.4	17790.7	17368.5	8823.67	1.34522	0.0870822	1.92049	0.941472	insig
SmM1241	Hmcp002539	463.12	317.06	462.116	C22H22O11	[M+H]+	Isorhamnetin-3-O-rhamnoside	Flavonoids	Flavonols	23223.8	47203.2	69826.2	56180.8	27489.4	10039.3	53476.7	26219.9	38052.1	0.771687	0.460576	0.668145	-0.581766	insig
SmM1242	MW0110256	441.13	181.05	318.133	C15H18N4O4	[M+H]+	Tyr-His	Amino acids and derivatives	Amino acids and derivatives	14161.3	15236.3	21423.5	20360.5	18165.5	7350.38	18011.1	8719.04	13255.2	0.465744	0.743523	0.902704	-0.147676	insig
SmM1243	MW0155378	572.23	166.09	571.228	C27H33N5O9	[M+H]+	Phe-Tyr-Asn-Glu	Amino acids and derivatives	Amino acids and derivatives	22433	56057.9	33069	43039.2	162843	348039	131543	135743	234638	1.33542	0.237364	4.96523	2.31186	up
SmM1244	Jmzp008213	327.16	151.07	326.152	C20H22O4	[M+H]+	Dehydrodiisoeugenol	Lignans and Coumarins	Lignans	8545.48	4424.4	15608.6	28021.7	6013.52	4436.74	8370.02	11298.5	5430.17	0.105341	0.719779	1.34618	0.428876	insig
SmM1245	Zmhn001926	299.08	137.02	300.084	C13H16O8	[M-H]-	1-O-Salicyloyl-β-D-glucose*	Phenolic acids	Phenolic acids	984136	989955	1.34809e+06	3.2897e+06	1.63794e+06	4.90429e+06	1.49917e+06	1.26529e+06	2.4139e+06	1.5516	0.145921	2.95948	1.56534	up
SmM1246	MWS5235	299.26	253.25	300.266	C18H36O3	[M-H]-	12-Hydroxyoctadecanoic acid	Lipids	Free fatty acids	80814.4	83991.8	123211	218223	198116	50561	76676.7	147074	161746	0.583424	0.377132	1.62108	0.696958	insig
SmM1247	Zmln002252	223.03	149.03	224.032	C10H8O6	[M-H]-	Sideretin (5,7,8-Trihydroxy-6-methoxycoumarin)	Lignans and Coumarins	Coumarins	34514.7	21330	8589.46	22402.6	16022.4	28431	12479.5	24587.5	15790.5	0.353251	0.928888	1.03759	0.0532307	insig
SmM1248	MW0155298	427.19	229.12	426.19	C22H26N4O5	[M+H]+	Phe-Phe-Asn	Amino acids and derivatives	Amino acids and derivatives	213852	380706	293434	250739	207767	133756	289631	215106	135638	1.19084	0.178217	0.666968	-0.58431	insig
SmM1249	Lmbp003208	385.12	223.06	384.106	C17H20O10	[M+H]+	Fraxidin-8-O-glucoside	Lignans and Coumarins	Coumarins	16540	4049.6	20327.3	28173.2	21388.9	6849.89	21147	11478.9	12138.1	0.499584	0.554864	1.37869	0.463301	insig
SmM1250	Hmcp001578	641.17	479.11	640.164	C28H32O17	[M+H]+	Isorhamnetin-3,7-O-diglucoside	Flavonoids	Flavonols	9606.59	9351.69	13330	9845.82	25228.9	5641.07	13680.6	6327.87	10415.3	0.107817	0.686505	1.26101	0.334577	insig
SmM1251	pme0057	136.04	118.03	135.035	C4H9NO2S	[M+H]+	L-Homocysteine	Amino acids and derivatives	Amino acids and derivatives	897.322	5999.39	3406.19	11865.8	16383.4	50462.3	17637.4	27714.7	13772.9	1.54502	0.200631	7.63974	2.93352	up
SmM1252	pme1598	463.12	301.07	464.132	C22H24O11	[M-H]-	Hesperetin-5-O-glucoside	Flavonoids	Flavanones	48099.9	77544.9	52374.8	44524.6	72270.1	37102.1	97623.4	61978.7	47542.1	0.586237	0.59975	0.864494	-0.210073	insig
SmM1253	mws0072	433.11	271.06	432.106	C21H20O10	[M+H]+	Apigenin-5-O-glucoside	Flavonoids	Flavones	14210.1	17492.8	6368.04	12947.8	26427.5	14876.5	21213.9	9931.34	14454	0.876264	0.373285	1.42502	0.510982	insig
SmM1254	Hmtp001106	153.05	77.04	152.047	C8H8O3	[M+H]+	Aquilegiolide	Others	Ketone compounds	2.35516e+06	1.79494e+06	2.12814e+06	2.96936e+06	4.06073e+06	4.18086e+06	2.93533e+06	2.94693e+06	1.33205e+06	1.69781	0.0356457	1.78568	0.836477	insig
SmM1255	Wagp003518	338.12	176.07	337.116	C16H19NO7	[M+H]+	Acetoxyindole N-Glucoside	Alkaloids	Plumerane	16144.2	18271.7	17541.4	22805.6	22325.1	26054.1	11992.4	27723.2	19916	1.74848	0.0162749	1.37006	0.454241	insig
SmM1256	pmp000238	581.15	383.07	580.143	C26H28O15	[M+H]+	Luteolin-6-C-arabinoside-7-O-glucoside	Flavonoids	Flavones	13399.4	19358.2	8408.4	14639.3	8439.77	8515.98	11834.2	15205	6447.57	0.684271	0.452723	0.767506	-0.381751	insig
SmM1257	Lmmp003443	527.29	163.04	526.279	C28H38N4O6	[M+H]+	Dicaffeoylspermine	Alkaloids	Phenolamine	66829.2	48413.5	19715.9	29200.9	46204	31192.8	43803.8	20393.9	26162.7	0.305608	0.572851	0.789855	-0.340341	insig
SmM1258	mws0437	151.06	59.01	152.069	C5H12O5	[M-H]-	D-Arabitol	Others	Saccharides	53558.2	55972.3	67776.3	55961.5	48680.6	55871.5	42824.2	54884.4	93782.2	0.937006	0.342885	0.905288	-0.143552	insig
SmM1259	MWSmce698	149.1	65.04	148.089	C10H12O	[M+H]+	2',4'-Dimethylacetophenone	Others	Ketone compounds	128163	162647	122678	84098.4	92321.8	110409	71428.6	74837.5	143156	1.57284	0.0564392	0.693683	-0.527651	insig
SmM1260	MWS1855	109.08	67.04	108.069	C6H8N2	[M+H]+	2,5-Dimethyl pyrazine	Alkaloids	Alkaloids	88221.7	100796	113513	175619	58345.8	88855.8	70099.2	133123	65140.3	0.100044	0.86664	1.06707	0.0936511	insig
SmM1261	MW0155137	382.16	120.08	381.154	C17H23N3O7	[M+H]+	Phe-Asp-Thr	Amino acids and derivatives	Amino acids and derivatives	4635.68	3128.63	2425.83	13343.5	11669.4	25380	14341.8	5663.31	10938.3	1.7539	0.0868654	4.94527	2.30605	up
SmM1262	MW0103639	427.05	365.05	368.026	C10H13N2O11P	[M+CH3COO]-	Orotidylic acid	Nucleotides and derivatives	Nucleotides and derivatives	243140	260456	428233	1.17361e+06	442749	281641	211792	390813	535037	0.980954	0.36135	2.03686	1.02635	insig
SmM1263	mws1526	359.13	197.08	358.126	C16H22O9	[M+H]+	Sweroside	Terpenoids	Monoterpenoids	55625.8	44428.1	75877.1	84381.1	55679	87070.1	84244.4	55438.4	34519.8	0.969685	0.279042	1.29102	0.36851	insig
SmM1264	mws0061	463.09	300.03	464.096	C21H20O12	[M-H]-	Quercetin-3-O-galactoside (Hyperin)	Flavonoids	Flavonols	178207	153981	119408	56230.9	178078	67260.5	200561	127340	79708.2	1.07032	0.331165	0.667785	-0.582544	insig
SmM1265	Lmsp004670	595.17	287.06	594.159	C27H30O15	[M+H]+	Kaempferol-3-O-glucoside-7-O-rhamnoside*	Flavonoids	Flavonols	29595.6	12964	9983.32	14978.4	14701.2	23032	43773.1	25597	17002.7	0.256556	0.993859	1.00321	0.00462288	insig
SmM1266	MWSslk254	595.17	287.06	594.159	C27H30O15	[M+H]+	Kaempferol-3-O-glucorhamnoside*	Flavonoids	Flavonols	29595.6	12964	9983.32	14978.4	14701.2	23032	43773.1	25597	17002.7	0.256556	0.993859	1.00321	0.00462288	insig
SmM1267	mws0059	609.15	301.04	610.153	C27H30O16	[M-H]-	Quercetin-3-O-rutinoside (Rutin)	Flavonoids	Flavonols	61516.2	32394.7	29977.6	15781.4	14993.5	18426.3	44910.5	27712.1	16446.5	1.64515	0.131909	0.397141	-1.33228	down
SmM1268	Lmjp002461	611.16	303.05	610.153	C27H30O16	[M+H]+	Quercetin-3-O-neohesperidoside*	Flavonoids	Flavonols	154836	100057	58468.4	51093.8	75859.7	66590.5	177341	85470.8	77844.6	1.04761	0.286452	0.617638	-0.695166	insig
SmM1269	pmb0711	611.16	303.05	610.153	C27H30O16	[M+H]+	Quercetin-7-O-rutinoside*	Flavonoids	Flavonols	154836	100057	58468.4	51093.8	75859.7	66590.5	177341	85470.8	77844.6	1.04761	0.286452	0.617638	-0.695166	insig

## Sheet: Table S2
Table S2 The KEGG pathway analysis of DAMs.
Kegg_pathway	ko_ID	Cluster_frequency	Metabolome_frequency	P-value
Tryptophan metabolism	ko00380	7 out of 57 12.280701754386%	9 out of 265 3.39622641509434%	0.00039043
Glucosinolate biosynthesis	ko00966	4 out of 57 7.01754385964912%	4 out of 265 1.50943396226415%	0.00196658
Cyanoamino acid metabolism	ko00460	5 out of 57 8.7719298245614%	6 out of 265 2.26415094339623%	0.00199672
Phenylalanine, tyrosine and tryptophan biosynthesis	ko00400	5 out of 57 8.7719298245614%	8 out of 265 3.0188679245283%	0.0129622
2-Oxocarboxylic acid metabolism	ko01210	6 out of 57 10.5263157894737%	11 out of 265 4.15094339622642%	0.0146769
Pantothenate and CoA biosynthesis	ko00770	4 out of 57 7.01754385964912%	6 out of 265 2.26415094339623%	0.0207132
Aminoacyl-tRNA biosynthesis	ko00970	6 out of 57 10.5263157894737%	13 out of 265 4.90566037735849%	0.0377894
Phenylpropanoid biosynthesis	ko00940	6 out of 57 10.5263157894737%	13 out of 265 4.90566037735849%	0.0377894
beta-Alanine metabolism	ko00410	4 out of 57 7.01754385964912%	8 out of 265 3.0188679245283%	0.0681613
Biosynthesis of amino acids	ko01230	9 out of 57 15.7894736842105%	28 out of 265 10.5660377358491%	0.11635
Plant hormone signal transduction	ko04075	2 out of 57 3.50877192982456%	3 out of 265 1.13207547169811%	0.117795
Stilbenoid, diarylheptanoid and gingerol biosynthesis	ko00945	2 out of 57 3.50877192982456%	3 out of 265 1.13207547169811%	0.117795
Flavonoid biosynthesis	ko00941	3 out of 57 5.26315789473684%	7 out of 265 2.64150943396226%	0.172426
Tropane, piperidine and pyridine alkaloid biosynthesis	ko00960	3 out of 57 5.26315789473684%	7 out of 265 2.64150943396226%	0.172426
Biosynthesis of various plant secondary metabolites	ko00999	5 out of 57 8.7719298245614%	15 out of 265 5.66037735849057%	0.199718
Monobactam biosynthesis	ko00261	2 out of 57 3.50877192982456%	4 out of 265 1.50943396226415%	0.203324
Sphingolipid metabolism	ko00600	2 out of 57 3.50877192982456%	4 out of 265 1.50943396226415%	0.203324
Sulfur metabolism	ko00920	2 out of 57 3.50877192982456%	4 out of 265 1.50943396226415%	0.203324
Benzoxazinoid biosynthesis	ko00402	1 out of 57 1.75438596491228%	1 out of 265 0.377358490566038%	0.215094
Carotenoid biosynthesis	ko00906	1 out of 57 1.75438596491228%	1 out of 265 0.377358490566038%	0.215094
Ether lipid metabolism	ko00565	1 out of 57 1.75438596491228%	1 out of 265 0.377358490566038%	0.215094
Penicillin and cephalosporin biosynthesis	ko00311	1 out of 57 1.75438596491228%	1 out of 265 0.377358490566038%	0.215094
D-Amino acid metabolism	ko00470	4 out of 57 7.01754385964912%	12 out of 265 4.52830188679245%	0.243428
Glycerophospholipid metabolism	ko00564	2 out of 57 3.50877192982456%	5 out of 265 1.88679245283019%	0.293331
Isoquinoline alkaloid biosynthesis	ko00950	2 out of 57 3.50877192982456%	5 out of 265 1.88679245283019%	0.293331
Alanine, aspartate and glutamate metabolism	ko00250	3 out of 57 5.26315789473684%	9 out of 265 3.39622641509434%	0.300871
Arginine and proline metabolism	ko00330	3 out of 57 5.26315789473684%	9 out of 265 3.39622641509434%	0.300871
Biosynthesis of various alkaloids	ko00996	3 out of 57 5.26315789473684%	9 out of 265 3.39622641509434%	0.300871
Biosynthesis of secondary metabolites	ko01110	25 out of 57 43.859649122807%	107 out of 265 40.377358490566%	0.323989
Cysteine and methionine metabolism	ko00270	3 out of 57 5.26315789473684%	10 out of 265 3.77358490566038%	0.367713
Phenylalanine metabolism	ko00360	3 out of 57 5.26315789473684%	10 out of 265 3.77358490566038%	0.367713
Citrate cycle (TCA cycle)	ko00020	2 out of 57 3.50877192982456%	6 out of 265 2.26415094339623%	0.382039
Ubiquinone and other terpenoid-quinone biosynthesis	ko00130	2 out of 57 3.50877192982456%	6 out of 265 2.26415094339623%	0.382039
alpha-Linolenic acid metabolism	ko00592	2 out of 57 3.50877192982456%	6 out of 265 2.26415094339623%	0.382039
Indole alkaloid biosynthesis	ko00901	1 out of 57 1.75438596491228%	2 out of 265 0.754716981132076%	0.384563
Valine, leucine and isoleucine biosynthesis	ko00290	1 out of 57 1.75438596491228%	2 out of 265 0.754716981132076%	0.384563
Valine, leucine and isoleucine degradation	ko00280	1 out of 57 1.75438596491228%	2 out of 265 0.754716981132076%	0.384563
Pyrimidine metabolism	ko00240	4 out of 57 7.01754385964912%	16 out of 265 6.0377358490566%	0.463798
Betalain biosynthesis	ko00965	1 out of 57 1.75438596491228%	3 out of 265 1.13207547169811%	0.517946
Caffeine metabolism	ko00232	1 out of 57 1.75438596491228%	3 out of 265 1.13207547169811%	0.517946
Thiamine metabolism	ko00730	1 out of 57 1.75438596491228%	3 out of 265 1.13207547169811%	0.517946
Lysine degradation	ko00310	2 out of 57 3.50877192982456%	8 out of 265 3.0188679245283%	0.542851
Glyoxylate and dicarboxylate metabolism	ko00630	3 out of 57 5.26315789473684%	13 out of 265 4.90566037735849%	0.556776
Glycine, serine and threonine metabolism	ko00260	2 out of 57 3.50877192982456%	9 out of 265 3.39622641509434%	0.611988
Amino sugar and nucleotide sugar metabolism	ko00520	3 out of 57 5.26315789473684%	14 out of 265 5.28301886792453%	0.612327
Carbon metabolism	ko01200	4 out of 57 7.01754385964912%	19 out of 265 7.16981132075472%	0.615727
Biosynthesis of cofactors	ko01240	9 out of 57 15.7894736842105%	44 out of 265 16.6037735849057%	0.642203
Biosynthesis of nucleotide sugars	ko01250	3 out of 57 5.26315789473684%	15 out of 265 5.66037735849057%	0.663193
Butanoate metabolism	ko00650	1 out of 57 1.75438596491228%	5 out of 265 1.88679245283019%	0.705193
Flavone and flavonol biosynthesis	ko00944	1 out of 57 1.75438596491228%	5 out of 265 1.88679245283019%	0.705193
Neomycin, kanamycin and gentamicin biosynthesis	ko00524	1 out of 57 1.75438596491228%	5 out of 265 1.88679245283019%	0.705193
Vitamin B6 metabolism	ko00750	1 out of 57 1.75438596491228%	5 out of 265 1.88679245283019%	0.705193
Nicotinate and nicotinamide metabolism	ko00760	2 out of 57 3.50877192982456%	11 out of 265 4.15094339622642%	0.726277
Zeatin biosynthesis	ko00908	1 out of 57 1.75438596491228%	6 out of 265 2.26415094339623%	0.769824
Metabolic pathways	ko01100	44 out of 57 77.1929824561404%	212 out of 265 80%	0.786107
Purine metabolism	ko00230	2 out of 57 3.50877192982456%	13 out of 265 4.90566037735849%	0.811299
ABC transporters	ko02010	6 out of 57 10.5263157894737%	35 out of 265 13.2075471698113%	0.813039
Nucleotide metabolism	ko01232	3 out of 57 5.26315789473684%	19 out of 265 7.16981132075472%	0.818996
Tyrosine metabolism	ko00350	2 out of 57 3.50877192982456%	14 out of 265 5.28301886792453%	0.844461
Linoleic acid metabolism	ko00591	1 out of 57 1.75438596491228%	8 out of 265 3.0188679245283%	0.860142
Pentose phosphate pathway	ko00030	1 out of 57 1.75438596491228%	8 out of 265 3.0188679245283%	0.860142
Pentose and glucuronate interconversions	ko00040	1 out of 57 1.75438596491228%	10 out of 265 3.77358490566038%	0.915395

## Sheet: Table S3
Table S3 The transcriptome data.
Sample	Raw reads	Raw bases	Clean reads	Clean bases	Q20_rate	Q30_rate	GC_content
N1	40058598	6008789700	39852078	5933484762	0.98391	0.95285	0.49231
N2	40016152	6002422800	39823884	5933824201	0.98438	0.95396	0.48402
N3	40031052	6004657800	39820580	5933531543	0.98393	0.9532	0.49011
R1	40052314	6007847100	39822480	5938751515	0.98226	0.94887	0.4823
R2	40029024	6004353600	39850906	5941928468	0.98384	0.95256	0.493
R3	40044912	6006736800	39832078	5941917645	0.98335	0.95136	0.48439

## Sheet: Table S4
Table S4 The transcriptome result.
ID	GeneID	TFs	FPKM						log2FoldChange	pvalue	padj	Up/Down	Significant
			N1	N2	N3	R1	R2	R3
SmG1	SMil_00013775-processed-gene-0.0	-	29.1	17.59	22.6	0.08	0.48	0.48	-6.17996	1.48e-23	3.29e-19	down	yes
SmG2	novel9417	-	7.61	10.27	12.25	0	0	0	-10.4965	3.21e-17	3.56e-13	down	yes
SmG3	SMil_00017810-processed-gene-0.13	-	9.91	6.84	4.47	0	0	0	-10.0131	4.73e-14	2.93e-10	down	yes
SmG4	novel3674	-	60.6	29.56	36.91	0	0	0	-9.99293	5.28e-14	2.93e-10	down	yes
SmG5	SMil_00027777-augustus-gene-0.4	-	34.28	45.4	31.37	0	0	0	-9.5639	6.68e-14	2.97e-10	down	yes
SmG6	SMil_00013029-augustus-gene-0.19	-	55.19	140.58	125.66	13.71	9.25	18.09	-2.94037	7.46e-13	2.76e-09	down	yes
SmG7	SMil_00008457-augustus-gene-0.19	-	2.37	4.08	3.75	13.21	12.5	13.69	2.09087	1.69e-12	5.36e-09	up	yes
SmG8	novel5758	-	73.8	145.87	84.64	17.65	9.36	7.34	-3.18663	3.64e-12	1.01e-08	down	yes
SmG9	novel2089	-	5.58	4.05	5.93	0.11	0.05	0	-6.59371	3.18e-11	7.86e-08	down	yes
SmG10	SMil_00029304-processed-gene-0.2	-	0	0	0	6.54	12.27	3.19	9.47561	1.13e-10	2.51e-07	up	yes
SmG11	novel7201	-	15.76	9.59	5.81	0	0	0	-9.05752	1.98e-10	4.01e-07	down	yes
SmG12	SMil_00012585-augustus-gene-0.28	-	5.95	10.83	8.05	0.85	0.64	1.6	-3.02278	1.83e-09	3.39e-06	down	yes
SmG13	SMil_00005969-augustus-gene-0.26	-	2.23	1.9	7.07	0.25	0.42	0.26	-4.21722	2.3e-09	3.93e-06	down	yes
SmG14	novel7788	-	7.3	6.28	6.51	0	0	0	-8.10699	4.71e-09	7.47e-06	down	yes
SmG15	SMil_00010791-augustus-gene-0.20	-	13.49	21.22	20.94	46.17	41.11	56.26	1.35051	5.18e-09	7.68e-06	up	yes
SmG16	novel9376	-	12.45	16.57	15.46	76.37	32.25	72.38	1.98384	5.7e-09	7.91e-06	up	yes
SmG17	SMil_00002565-augustus-gene-0.34	Dof//http://planttfdb.gao-lab.org/family.php?fam=Dof	9.93	9.56	10.62	22.4	20.47	26.84	1.18169	7.53e-09	9.82e-06	up	yes
SmG18	SMil_00025581-processed-gene-0.0	HSF//http://planttfdb.gao-lab.org/family.php?fam=HSF	0	0	0	5.95	6.11	13.03	8.30568	7.96e-09	9.82e-06	up	yes
SmG19	novel1047	-	32.29	25.08	24.84	7.65	3.94	7.45	-2.17728	1.1e-08	1.28e-05	down	yes
SmG20	novel6893	-	3.31	11.56	9.61	0	0	0	-8.48141	1.15e-08	1.28e-05	down	yes
SmG21	novel7677	-	1.61	0	0	142.47	105.56	124.41	7.46403	1.27e-08	1.35e-05	up	yes
SmG22	novel7197	-	1.27	2.43	2.48	0	0	0	-8.10494	1.4e-08	1.42e-05	down	yes
SmG23	SMil_00012567-augustus-gene-0.17	-	20.23	12.45	31.75	102.96	136.18	90	2.35516	1.86e-08	1.77e-05	up	yes
SmG24	SMil_00006028-processed-gene-0.7	-	10.41	13.86	11.86	5.03	3	4.76	-1.56107	1.91e-08	1.77e-05	down	yes
SmG25	novel3429	-	4.92	7.02	5.21	23.86	27.71	27.48	2.1556	3.24e-08	2.88e-05	up	yes
SmG26	SMil_00020613-processed-gene-0.1	-	32.6	26.39	30.27	8.65	9.69	10.87	-1.65478	4.85e-08	4.09e-05	down	yes
SmG27	SMil_00021698-augustus-gene-0.10	-	64.91	209.58	161.49	21.02	2.86	8.66	-3.78828	4.97e-08	4.09e-05	down	yes
SmG28	novel1183	-	0	0.08	0	3.28	6.18	4.55	7.46965	6.53e-08	5.05e-05	up	yes
SmG29	novel4599	-	1.51	0.87	2	7.32	9.81	14.32	2.81556	6.59e-08	5.05e-05	up	yes
SmG30	novel757	-	6.46	2.58	6.6	0	0	0	-8.10284	9e-08	6.67e-05	down	yes
SmG31	novel5392	-	3.31	4.26	2.45	0	0	0	-7.77666	1.13e-07	8.09e-05	down	yes
SmG32	SMil_00019369-augustus-gene-0.10	-	6.75	6.42	7.2	0.98	1.41	0.57	-2.78576	1.48e-07	0.000102577	down	yes
SmG33	SMil_00015060-processed-gene-0.8	-	2.36	4.03	3.67	0.33	0.37	0.75	-2.79593	1.7e-07	0.000114368	down	yes
SmG34	SMil_00021498-augustus-gene-0.10	-	5.53	6.72	5.09	12.37	13.65	14.36	1.20545	1.81e-07	0.000118366	up	yes
SmG35	novel2538	-	2.68	4.08	5.98	0.29	0	0.24	-4.62453	2.08e-07	0.000130104	down	yes
SmG36	SMil_00001392-processed-gene-0.11	M-type_MADS//http://planttfdb.gao-lab.org/family.php?fam=M-type_MADS;MIKC_MADS//http://planttfdb.gao-lab.org/family.php?fam=MIKC_MADS	0	0	0	9.56	2.19	3.44	8.22708	2.11e-07	0.000130104	up	yes
SmG37	novel9292	-	0	0	0	2.83	3.64	3.21	7.56219	2.9e-07	0.000174372	up	yes
SmG38	novel2172	-	40.81	14.76	21.23	0	0	0	-7.95485	3.77e-07	0.000220771	down	yes
SmG39	SMil_00005797-augustus-gene-0.19	-	39.12	40.39	42.13	23.97	20.42	28.41	-0.767464	8.24e-07	0.000469453	down	no
SmG40	SMil_00006713-augustus-gene-0.35	-	26.13	37.32	31.53	117.13	66.16	72.39	1.40258	9.34e-07	0.000518824	up	yes
SmG41	SMil_00000092-augustus-gene-0.74	-	26.04	25.55	30.56	45.65	39.83	47.44	0.674308	1.04e-06	0.000562389	up	no
SmG42	SMil_00007915-processed-gene-0.7	-	31.86	30.98	28.22	7	10.78	13.63	-1.55655	1.11e-06	0.00058904	down	yes
SmG43	SMil_00006035-augustus-gene-0.29	-	22	13.9	14.52	5.24	5.02	4.6	-1.79816	1.34e-06	0.000692711	down	yes
SmG44	SMil_00016074-processed-gene-0.7	ERF//http://planttfdb.gao-lab.org/family.php?fam=ERF;AP2//http://planttfdb.gao-lab.org/family.php?fam=AP2;RAV//http://planttfdb.gao-lab.org/family.php?fam=RAV	44.78	21.26	74.57	11.38	5.53	7.72	-2.66747	1.38e-06	0.000695892	down	yes
SmG45	SMil_00003616-augustus-gene-0.42	-	2.87	6.4	6.25	16.79	40.73	32.68	2.55295	1.53e-06	0.000755785	up	yes
SmG46	SMil_00015727-augustus-gene-0.9	-	39.87	61.55	22.23	12.51	7.38	8.74	-1.93459	1.6e-06	0.00076554	down	yes
SmG47	SMil_00001888-augustus-gene-0.43	-	7.77	12.31	14.85	33.64	28.17	31.14	1.39765	1.65e-06	0.00076554	up	yes
SmG48	SMil_00020923-processed-gene-0.6	-	2.27	2.82	1.41	12.09	7.3	8.99	2.107	1.7e-06	0.00076554	up	yes
SmG49	SMil_00000446-augustus-gene-0.68	-	73.51	76.63	69.56	46.23	41.09	37.45	-0.917394	1.71e-06	0.00076554	down	no
SmG50	novel9075	-	0	0	0	2	0.89	0.28	8.12446	1.72e-06	0.00076554	up	yes
SmG51	SMil_00023305-processed-gene-0.0	-	11.01	6.25	6.14	1.88	1.45	1.65	-2.25713	1.82e-06	0.000791857	down	yes
SmG52	SMil_00008390-augustus-gene-0.23	-	1779.95	2680.22	3639.53	1243.54	720.82	1141.07	-1.4345	1.9e-06	0.000814031	down	yes
SmG53	SMil_00005152-augustus-gene-0.24	-	14.29	15.73	17.81	27.65	21.91	26.49	0.652851	2.46e-06	0.00103076	up	no
SmG54	SMil_00010987-processed-gene-0.7	-	0.95	1.48	2.05	24.2	10.22	5.53	3.14254	2.55e-06	0.00103142	up	yes
SmG55	SMil_00008720-augustus-gene-0.20	-	35.13	57.31	38.58	20.77	16.05	17.73	-1.28869	2.55e-06	0.00103142	down	yes
SmG56	SMil_00000171-augustus-gene-0.53	-	25.42	26.49	26.47	16.77	12.68	16.98	-0.784295	3.11e-06	0.00123326	down	no
SmG57	SMil_00012993-augustus-gene-0.15	-	27.49	36.14	31.03	13.81	11.88	18.87	-1.1151	3.16e-06	0.00123326	down	yes
SmG58	novel9759	-	3.32	0.77	0.72	19.46	19.3	21.76	2.67005	3.82e-06	0.0014645	up	yes
SmG59	SMil_00000709-augustus-gene-0.49	-	21.01	46.12	41.08	143.62	123.67	639.03	3.00624	4.02e-06	0.00149197	up	yes
SmG60	SMil_00014752-processed-gene-0.3	ERF//http://planttfdb.gao-lab.org/family.php?fam=ERF;RAV//http://planttfdb.gao-lab.org/family.php?fam=RAV;AP2//http://planttfdb.gao-lab.org/family.php?fam=AP2	443.41	568.47	415.88	295.97	182	224.53	-1.08217	4.03e-06	0.00149197	down	yes
SmG61	SMil_00029638-processed-gene-0.0	-	1274.97	1748.63	1932.63	1093.21	621.28	811.89	-1.06989	4.3e-06	0.00156508	down	yes
SmG62	novel4333	-	10.04	7.33	14.32	51.26	27.76	47.74	1.93477	4.48e-06	0.0016059	up	yes
SmG63	SMil_00008588-processed-gene-0.5	-	145.97	163.3	161.67	269.16	215.65	298.91	0.671725	4.93e-06	0.00174021	up	no
SmG64	SMil_00011627-augustus-gene-0.24	-	10.55	39.44	19.7	4.02	3.63	4.45	-2.57454	6.02e-06	0.00205619	down	yes
SmG65	SMil_00006855-augustus-gene-0.31	-	1.76	11.23	6.47	0.89	0.49	0.63	-3.26266	6.03e-06	0.00205619	down	yes
SmG66	SMil_00002308-augustus-gene-0.40	-	9.48	4.82	15.02	0	0.1	0	-6.82253	6.11e-06	0.00205619	down	yes
SmG67	SMil_00001356-processed-gene-0.19	-	22.21	32.45	18.5	2.13	2.7	7.75	-2.5884	6.67e-06	0.00221399	down	yes
SmG68	novel617	-	42.36	31.56	34.84	16	14.25	16.58	-1.26478	6.78e-06	0.00221617	down	yes
SmG69	SMil_00029111-processed-gene-0.1	-	184.69	225.2	123.65	65.1	71.24	76.31	-1.37398	8.59e-06	0.00276709	down	yes
SmG70	SMil_00025930-augustus-gene-0.8	-	526.98	195.17	344.22	77.6	42.04	124.05	-2.22758	9.13e-06	0.00289965	down	yes
SmG71	novel5267	-	7.38	2.74	5.11	0.13	0	0.01	-6.66551	1.01e-05	0.00315309	down	yes
SmG72	novel5391	-	2.43	2.58	4.61	0	0	0	-7.11019	1.03e-05	0.00315309	down	yes
SmG73	SMil_00029908-augustus-gene-0.3	-	0.33	15.1	2.27	0.04	0.09	0	-6.97381	1.04e-05	0.00315309	down	yes
SmG74	SMil_00007596-augustus-gene-0.18	-	55.88	52.29	89.65	25.97	19.16	33.96	-1.34982	1.06e-05	0.00318426	down	yes
SmG75	SMil_00011590-augustus-gene-0.25	ARR-B//http://planttfdb.gao-lab.org/family.php?fam=ARR-B;G2-like//http://planttfdb.gao-lab.org/family.php?fam=G2-like	27.34	42.96	34.31	15.1	14.57	20.73	-1.07102	1.08e-05	0.00319834	down	yes
SmG76	SMil_00010428-processed-gene-0.15	-	99.56	50.64	33.65	12.63	5.54	2.7	-3.24574	1.1e-05	0.00321664	down	yes
SmG77	SMil_00022407-processed-gene-0.1	-	7.19	9.4	14.9	33.05	33.64	26.76	1.56464	1.18e-05	0.00341521	up	yes
SmG78	SMil_00013365-augustus-gene-0.20	-	7.57	7.8	11.34	20.1	17.96	18.09	1.05995	1.31e-05	0.0037392	up	yes
SmG79	novel5423	-	14.43	23.78	17.01	5.61	7.81	8.02	-1.25944	1.34e-05	0.00378277	down	yes
SmG80	SMil_00026998-processed-gene-0.3	-	2.38	10.89	4.71	1.11	0.66	0.46	-3.007	1.39e-05	0.00386111	down	yes
SmG81	SMil_00018140-augustus-gene-0.13	-	31.56	26.43	24.44	16.01	12.92	15.96	-0.90512	1.43e-05	0.00391223	down	no
SmG82	SMil_00006376-augustus-gene-0.25	-	11.21	8.01	9.87	3.8	3.26	5.39	-1.26616	1.58e-05	0.00427393	down	yes
SmG83	SMil_00022396-processed-gene-0.7	-	14.34	14.24	17.17	39.21	44.12	27.82	1.27347	1.61e-05	0.00430426	up	yes
SmG84	novel4151	-	7.63	7.19	9.04	0	0	0.3	-6.25197	1.71e-05	0.004531	down	yes
SmG85	novel6332	-	2.04	2.83	3.01	0.31	0.26	0.68	-2.69594	1.82e-05	0.00474811	down	yes
SmG86	novel9397	-	16.14	13.35	12.93	7.19	6.25	6	-1.15568	1.85e-05	0.0047744	down	yes
SmG87	SMil_00017881-augustus-gene-0.12	-	69.75	136.88	179.43	45.86	44.61	48.43	-1.47301	1.93e-05	0.00493241	down	yes
SmG88	novel10090	-	61.43	49.54	64.42	119.27	145.4	137.85	1.08724	2.04e-05	0.00514392	up	yes
SmG89	SMil_00001246-augustus-gene-0.52	-	0	0	0	0.11	13.01	17.67	8.99879	2.1e-05	0.00523336	up	yes
SmG90	SMil_00019517-augustus-gene-0.12	TALE//http://planttfdb.gao-lab.org/family.php?fam=TALE	169.75	116.26	138.6	80.76	63.83	78.59	-0.956105	2.13e-05	0.00523669	down	no
SmG91	SMil_00007760-augustus-gene-0.39	-	178.72	246.61	244.91	376.35	432.45	400.08	0.848095	2.15e-05	0.00523669	up	no
SmG92	SMil_00003836-augustus-gene-0.31	-	36.81	24.01	37.27	72.47	74.57	71.9	1.13651	2.17e-05	0.00523669	up	yes
SmG93	SMil_00005834-processed-gene-0.7	-	64.52	57.45	46.86	16.82	8.83	16.81	-2.16342	2.28e-05	0.00544711	down	yes
SmG94	SMil_00026561-augustus-gene-0.12	-	6.28	7.53	5.95	2.99	2.1	2.86	-1.33304	2.37e-05	0.0055819	down	yes
SmG95	SMil_00027606-augustus-gene-0.4	-	20.07	11.94	1.69	113.38	146.88	61	3.25643	2.39e-05	0.0055819	up	yes
SmG96	novel2252	-	0	0	0.03	0.13	7.82	0.54	8.34439	2.5e-05	0.00578483	up	yes
SmG97	novel4165	-	0.6	0	0.6	48.29	3.22	6.72	5.50493	2.6e-05	0.00596225	up	yes
SmG98	SMil_00007601-augustus-gene-0.24	-	4.41	3.43	4.16	0.66	0.77	1.61	-2.01746	2.86e-05	0.00648161	down	yes
SmG99	SMil_00003180-augustus-gene-0.36	bHLH//http://planttfdb.gao-lab.org/family.php?fam=bHLH	10.62	7.32	8.59	1.9	0.2	0.98	-3.1902	3.22e-05	0.00723885	down	yes
SmG100	SMil_00004421-augustus-gene-0.35	-	3.21	1.99	3.84	15.14	14.37	8.91	1.97625	3.4e-05	0.00754636	up	yes
SmG101	SMil_00000392-augustus-gene-0.61	-	37.06	47.06	48.83	84.22	61.46	71.67	0.693465	3.44e-05	0.00756346	up	no
SmG102	SMil_00015280-processed-gene-0.4	-	34.23	26.14	34.31	54.82	64.44	79.71	1.04509	3.53e-05	0.00764827	up	yes
SmG103	novel6446	-	5.31	27.37	23.55	2.35	5.39	8.06	-2.07443	3.54e-05	0.00764827	down	yes
SmG104	SMil_00000929-processed-gene-0.15	-	20.6	20.64	23.63	35.38	28.62	37.76	0.62476	3.64e-05	0.00778055	up	no
SmG105	SMil_00003276-augustus-gene-0.36	-	117.45	70.06	122.91	273.14	254.67	219.24	1.24823	3.7e-05	0.00783209	up	yes
SmG106	SMil_00024331-processed-gene-0.1	-	47.9	24.15	28.33	89.76	87.06	106.43	1.45102	3.77e-05	0.00791365	up	yes
SmG107	novel6155	-	1	7.64	3.04	0.19	0	0.08	-5.58618	3.82e-05	0.00794323	down	yes
SmG108	SMil_00025480-augustus-gene-0.9	-	168.38	146.63	190.82	274.53	258.18	339.16	0.766176	3.91e-05	0.00804922	up	no
SmG109	novel6582	-	0.04	0	0.09	0	16.41	9.55	7.94577	4.03e-05	0.00820696	up	yes
SmG110	novel9812	-	0	0.2	0	45.71	0.44	11.09	7.9735	4.13e-05	0.00833816	up	yes
SmG111	SMil_00017510-augustus-gene-0.17	-	0.14	6.17	37.16	0.41	0.07	0.07	-6.31484	4.18e-05	0.0083688	down	yes
SmG112	SMil_00011253-augustus-gene-0.13	-	145.6	164.57	150.74	106.28	87.73	123.27	-0.566313	4.42e-05	0.00876178	down	no
SmG113	SMil_00009162-augustus-gene-0.23	-	42.19	153.93	281.67	6.78	29.43	17.85	-3.09796	4.56e-05	0.00890637	down	yes
SmG114	novel2061	-	21.84	3.66	14.17	0.53	1.05	0.26	-4.48449	4.57e-05	0.00890637	down	yes
SmG115	novel2573	-	0.58	6.55	21.15	0.37	0.29	0.51	-4.56138	5.26e-05	0.0101677	down	yes
SmG116	SMil_00028993-processed-gene-0.0	-	122.31	0	66.7	0.26	0	0	-8.99413	5.41e-05	0.0103591	down	yes
SmG117	novel1909	-	1.92	12.47	9.97	1.08	0.75	0.51	-3.36645	5.48e-05	0.0104065	down	yes
SmG118	SMil_00012003-augustus-gene-0.26	-	3.64	5.92	4.59	2.07	1.57	1.93	-1.34976	5.58e-05	0.010507	down	yes
SmG119	novel5851	-	4.56	3.85	5.54	0.86	0.12	0.37	-3.42012	5.75e-05	0.0106783	down	yes
SmG120	SMil_00018064-augustus-gene-0.15	-	0.17	0.06	0.04	2.3	2.46	0.73	4.4284	5.77e-05	0.0106783	up	yes
SmG121	SMil_00000794-augustus-gene-0.54	-	7.49	3.9	6.76	0.32	0.24	0.45	-2.76771	5.87e-05	0.0107771	down	yes
SmG122	SMil_00013263-augustus-gene-0.12	-	13.15	26.26	17.63	28.46	195.64	162.76	2.78003	6e-05	0.0109268	up	yes
SmG123	SMil_00004359-augustus-gene-0.29	-	8.08	15.98	4.07	0.86	4.41	0.29	-3.20772	6.22e-05	0.0112309	down	yes
SmG124	novel9233	-	1996.1	1832.69	2617.11	46.38	434.14	38.26	-3.55329	6.39e-05	0.0113471	down	yes
SmG125	SMil_00007449-augustus-gene-0.33	-	9.51	4.88	1.24	0	0.13	0.19	-4.43856	6.42e-05	0.0113471	down	yes
SmG126	novel4318	-	37.46	58.19	47.99	25.37	25.37	30.52	-0.83399	6.43e-05	0.0113471	down	no
SmG127	novel6951	-	23.64	11.23	49.58	7.48	3.31	2.53	-2.68947	6.62e-05	0.0115827	down	yes
SmG128	SMil_00009433-processed-gene-0.17	-	20.09	11.22	9.69	3.55	2.43	4.27	-2.08826	6.78e-05	0.0117669	down	yes
SmG129	SMil_00024678-augustus-gene-0.7	-	2.35	1.44	2.5	14.83	37.62	4.95	3.18143	6.86e-05	0.0118034	up	yes
SmG130	SMil_00013914-augustus-gene-0.23	-	42.96	58.34	50.55	87.72	90.35	80.7	0.796777	6.9e-05	0.0118034	up	no
SmG131	SMil_00015378-augustus-gene-0.19	-	8.87	7.69	10.54	34.68	16.09	30.37	1.6109	7.28e-05	0.0123558	up	yes
SmG132	SMil_00019761-processed-gene-0.8	-	0	0.1	0.1	0.35	9.66	1.9	5.99649	7.67e-05	0.0128097	up	yes
SmG133	SMil_00025120-processed-gene-0.7	-	2.53	3.29	3.2	10.15	9.91	11.58	1.78068	7.71e-05	0.0128097	up	yes
SmG134	SMil_00027774-augustus-gene-0.3	-	0	9.31	10.61	0	0	0.04	-8.73829	7.78e-05	0.0128097	down	yes
SmG135	novel6955	-	150.85	176.66	102.95	61.62	50.06	81.46	-1.20922	7.82e-05	0.0128097	down	yes
SmG136	SMil_00017859-processed-gene-0.12	-	0.09	9.4	8.24	0.16	0.09	0.21	-5.24328	7.84e-05	0.0128097	down	yes
SmG137	SMil_00018910-augustus-gene-0.9	-	38.52	26.95	16.1	66.59	91.11	86.1	1.60753	8.15e-05	0.0132058	up	yes
SmG138	SMil_00019766-processed-gene-0.1	-	142.71	110.83	167.94	41.98	28.47	59.16	-1.91994	8.22e-05	0.0132058	down	yes
SmG139	SMil_00010632-augustus-gene-0.16	-	4.38	4.97	6.55	9.13	8.47	11.46	0.857182	8.26e-05	0.0132058	up	no
SmG140	SMil_00016230-processed-gene-0.8	-	14.94	21.74	20.57	39.17	47.84	34.71	1.09549	8.39e-05	0.0132967	up	yes
SmG141	SMil_00017075-augustus-gene-0.16	-	3.66	5.11	3.13	13.84	35.05	9.44	2.3612	8.44e-05	0.0132967	up	yes
SmG142	SMil_00001817-processed-gene-0.13	-	26.37	40.89	73.92	11.09	13.42	18.27	-1.73142	8.58e-05	0.0134347	down	yes
SmG143	SMil_00013230-augustus-gene-0.19	-	16.47	12.41	12.14	32.74	29.48	25.45	1.07262	8.73e-05	0.0135666	up	yes
SmG144	SMil_00028093-augustus-gene-0.4	-	346.46	700.48	205.67	1309.57	1572.88	1411.07	1.77515	8.79e-05	0.0135666	up	yes
SmG145	SMil_00001823-augustus-gene-0.52	-	47.75	62.64	96.83	170.24	143.68	142.48	1.13377	9.2e-05	0.0141068	up	yes
SmG146	SMil_00010123-augustus-gene-0.27	-	7.86	6.82	4.91	2.59	1.89	3.02	-1.42523	9.45e-05	0.0143861	down	yes
SmG147	SMil_00015326-augustus-gene-0.21	GATA//http://planttfdb.gao-lab.org/family.php?fam=GATA	189.65	157.15	82.55	50.79	47.39	62.87	-1.4597	9.59e-05	0.014477	down	yes
SmG148	SMil_00019384-augustus-gene-0.8	-	38	35.64	17.62	7.4	3.89	12.72	-1.95782	9.64e-05	0.014477	down	yes
SmG149	SMil_00020477-processed-gene-0.9	-	4.85	8	6.71	1.28	0.9	1.46	-2.46775	9.77e-05	0.0145451	down	yes
SmG150	SMil_00021164-processed-gene-0.10	-	20.08	5.54	6.72	1.55	1.96	1.15	-2.84202	9.82e-05	0.0145451	down	yes
SmG151	SMil_00022929-processed-gene-0.5	-	13.13	10.15	12.44	6.89	4.84	6.83	-0.978164	0.000100821	0.0148388	down	no
SmG152	novel8810	-	113.39	1.85	41.89	3.75	1.61	3.36	-4.28881	0.000105322	0.0153992	down	yes
SmG153	novel4724	-	0.76	1.43	1.97	13.64	6.42	5.26	2.58247	0.00010854	0.015766	up	yes
SmG154	novel830	-	1.92	1.61	1.73	0.51	0.31	0.65	-1.87887	0.000112553	0.0161818	down	yes
SmG155	SMil_00004104-augustus-gene-0.46	-	2.53	6.35	0.03	0.07	0.07	0.12	-5.18237	0.000112859	0.0161818	down	yes
SmG156	novel3105	-	1.07	6.23	5.12	0	0.11	0.14	-5.67883	0.000120624	0.0171843	down	yes
SmG157	SMil_00004555-augustus-gene-0.24	-	3.39	1.28	1.42	18.79	20.08	6.83	2.86947	0.000124692	0.0176506	up	yes
SmG158	SMil_00004005-augustus-gene-0.28	-	28.05	35.74	25.75	63.45	85.32	54.17	1.18406	0.000127249	0.0178944	up	yes
SmG159	SMil_00025321-processed-gene-0.3	-	0.93	18.7	21.75	1.15	0.55	1.14	-3.85092	0.000128024	0.0178944	down	yes
SmG160	SMil_00011528-augustus-gene-0.19	-	130.36	189.72	185.97	47.12	69.19	97.54	-1.2717	0.000132944	0.0184659	down	yes
SmG161	SMil_00008631-augustus-gene-0.19	-	40.59	28.54	48.69	10.86	16.26	19.21	-1.37154	0.000134361	0.0185468	down	yes
SmG162	SMil_00017004-processed-gene-0.8	-	15.92	7.27	8.97	1.25	0.31	0.41	-3.00862	0.000136544	0.0187317	down	yes
SmG163	SMil_00022593-augustus-gene-0.13	-	0.65	1.19	0.96	2.09	2.87	4.09	1.6832	0.000142248	0.0193945	up	yes
SmG164	SMil_00028466-augustus-gene-0.7	-	0.14	0	0.07	0.06	8.55	10.28	6.5292	0.000144473	0.0194818	up	yes
SmG165	novel10548	-	0	0	0	4.2	2.3	2.91	6.54198	0.000144641	0.0194818	up	yes
SmG166	SMil_00029237-augustus-gene-0.1	-	2.4	0.78	0.89	6	14.06	6.83	2.71068	0.000147424	0.0197371	up	yes
SmG167	SMil_00001327-augustus-gene-0.46	-	157.61	156.61	111.57	47.24	8.35	42.03	-2.21452	0.000148679	0.0197859	down	yes
SmG168	SMil_00002685-processed-gene-0.16	-	1.21	67.49	8.82	0.6	0.36	1.82	-4.82712	0.000156227	0.0206319	down	yes
SmG169	SMil_00011235-processed-gene-0.9	-	34.8	53.78	54.58	20.1	13.54	28.13	-1.25228	0.000156893	0.0206319	down	yes
SmG170	SMil_00001640-processed-gene-0.15	-	9.48	15.47	38.85	4.57	5.73	4.02	-2.13036	0.000158327	0.020698	down	yes
SmG171	SMil_00027912-augustus-gene-0.5	-	1.2	0	1.49	6.95	48.26	11.96	4.66028	0.000161398	0.0209761	up	yes
SmG172	SMil_00002833-augustus-gene-0.29	-	157.98	227.49	261.33	141.23	99.38	103.97	-0.918283	0.000163345	0.0211057	down	no
SmG173	SMil_00003547-augustus-gene-0.35	-	18.39	17.39	13.54	4.52	8.57	3.7	-2.05842	0.000168243	0.0215788	down	yes
SmG174	SMil_00019910-augustus-gene-0.9	-	0.83	12.19	21.02	0.05	0.29	1.06	-4.61474	0.000168949	0.0215788	down	yes
SmG175	novel4525	-	8.69	21.64	2.21	0.91	0.61	0	-4.60499	0.000170615	0.0216672	down	yes
SmG176	novel4831	-	58.19	69.14	38.91	13.78	13.54	28.82	-1.62141	0.000172835	0.0218243	down	yes
SmG177	SMil_00011928-augustus-gene-0.17	-	4.23	4.5	5.26	12.79	9.6	8.92	1.1423	0.000174039	0.0218523	up	yes
SmG178	SMil_00006243-augustus-gene-0.30	-	27.03	33.13	35.67	53.61	46.15	48.5	0.611546	0.000177354	0.0221434	up	no
SmG179	novel4383	-	35.88	64.79	78.85	143.74	130.23	140.72	1.17199	0.000192798	0.0239212	up	yes
SmG180	novel10209	-	0.35	35.46	2.61	0.3	0.27	0.01	-6.06927	0.000193746	0.0239212	down	yes
SmG181	SMil_00009686-augustus-gene-0.14	-	23.43	45.01	37.59	74.07	66.82	70.26	0.985911	0.000202207	0.0248279	up	no
SmG182	novel4262	-	12.11	15.56	14.23	33.26	23.28	26.75	0.953554	0.000205739	0.0251227	up	no
SmG183	novel844	-	0.05	2.93	3.44	0	0	0	-7.98604	0.000207582	0.0252093	down	yes
SmG184	SMil_00018688-augustus-gene-0.10	-	381.25	338.88	490.05	830.21	550.88	913.73	0.880092	0.000213229	0.0256605	up	no
SmG185	SMil_00019283-augustus-gene-0.16	-	136.23	132.7	142.97	96.16	89.1	112.08	-0.500431	0.000213606	0.0256605	down	no
SmG186	SMil_00013865-augustus-gene-0.24	-	99.62	76.34	49.7	32.37	13.17	32.24	-1.59997	0.000215368	0.0257195	down	yes
SmG187	SMil_00012123-augustus-gene-0.22	-	12.17	13.45	10.87	20.41	24.58	24.65	0.915156	0.000216412	0.0257195	up	no
SmG188	SMil_00024066-augustus-gene-0.5	-	6.84	8.99	5.84	2.73	2.48	4.24	-1.22416	0.000219174	0.0259091	down	yes
SmG189	novel6042	-	77.35	35.46	113.54	397.28	218.54	200.51	1.8119	0.000224976	0.0264543	up	yes
SmG190	SMil_00016739-augustus-gene-0.14	-	2.41	3.37	3	6.11	10.85	6.81	1.45242	0.000231621	0.0270924	up	yes
SmG191	SMil_00022617-augustus-gene-0.7	-	56.12	18.26	48.38	12.92	13.44	10.8	-1.74841	0.000233508	0.02717	down	yes
SmG192	SMil_00012142-augustus-gene-0.27	-	1934.68	1196.84	1979.47	748.4	364.63	927.41	-1.39933	0.000238385	0.0275931	down	yes
SmG193	SMil_00029643-augustus-gene-0.2	-	19.79	19.08	19.91	10.73	11.2	11.1	-0.857021	0.000239712	0.0276029	down	no
SmG194	SMil_00001674-processed-gene-0.3	-	94.93	231.96	566.21	41.35	78.41	57.59	-2.30863	0.00024276	0.0278098	down	yes
SmG195	novel3715	-	0	0	0	4.46	0.12	2.4	7.59779	0.000245655	0.0279971	up	yes
SmG196	novel6543	-	0	0	0	11.12	0.15	9.63	7.89974	0.000247675	0.0280833	up	yes
SmG197	novel6306	-	88.24	59.96	101.86	47.08	18.09	25.41	-1.51126	0.000253446	0.0285918	down	yes
SmG198	SMil_00012448-augustus-gene-0.30	-	0.17	4.04	1.08	0.05	0	0	-6.56997	0.000257874	0.0289444	down	yes
SmG199	novel8537	-	1.23	1.73	2.02	4.07	4.62	5.88	1.53377	0.000262603	0.0292876	up	yes
SmG200	SMil_00010754-augustus-gene-0.20	-	65.1	87.11	132.8	22.78	45.65	28.61	-1.53245	0.000263568	0.0292876	down	yes
SmG201	SMil_00013962-augustus-gene-0.14	-	73.9	73.56	71.23	50.48	47.1	59.39	-0.502854	0.000265132	0.0293149	down	no
SmG202	SMil_00030045-augustus-gene-0.1	-	474.83	131.15	212.89	46.78	80.9	21	-2.4897	0.00026991	0.0296955	down	yes
SmG203	novel157	-	9.05	8.05	11.58	0.89	0.85	0	-4.10596	0.000278861	0.0305291	down	yes
SmG204	novel692	-	7.53	0.47	2.27	0.19	0.09	0.57	-3.71384	0.000282952	0.0307252	down	yes
SmG205	novel3744	-	24.57	35.85	35.21	59.41	65.92	53.06	0.89432	0.000283417	0.0307252	up	no
SmG206	SMil_00013889-augustus-gene-0.18	-	6.25	4.63	10.88	29.12	34.31	14.82	1.85704	0.000289578	0.0309554	up	yes
SmG207	SMil_00030430-augustus-gene-0.2	-	0.35	4.98	4.3	0.21	0.14	0.07	-4.49428	0.000290836	0.0309554	down	yes
SmG208	SMil_00008552-augustus-gene-0.25	-	4.31	13.31	3.68	0.76	0.92	2.15	-2.60147	0.000292078	0.0309554	down	yes
SmG209	SMil_00001338-augustus-gene-0.49	-	19.82	14.92	18.32	8.61	7.1	11.7	-0.982542	0.000292439	0.0309554	down	no
SmG210	novel1437	-	10.84	0	3.13	0	0.09	0	-8.30373	0.000292505	0.0309554	down	yes
SmG211	SMil_00019233-augustus-gene-0.8	-	3.09	2.33	0.63	14.96	42.05	6.59	3.33246	0.000311282	0.0325013	up	yes
SmG212	novel3808	-	6.11	5.88	3.23	0	0	0.28	-5.72259	0.00031437	0.0325013	down	yes
SmG213	SMil_00007546-augustus-gene-0.33	-	25.95	30	22.98	93.43	184.65	48.35	2.0529	0.000315173	0.0325013	up	yes
SmG214	SMil_00016555-augustus-gene-0.13	-	25.95	30	22.98	93.43	184.65	48.35	2.0529	0.000315173	0.0325013	up	yes
SmG215	SMil_00005577-augustus-gene-0.21	-	25.83	23.37	25.12	70.14	32.28	80.53	1.24573	0.000315781	0.0325013	up	yes
SmG216	SMil_00023892-augustus-gene-0.10	-	0.13	0.26	0	0.2	8.75	13.72	5.44879	0.00031627	0.0325013	up	yes
SmG217	SMil_00011829-augustus-gene-0.15	-	37.25	43.92	38.16	28.52	23.32	32.58	-0.521804	0.00031735	0.0325013	down	no
SmG218	novel10532	-	20.3	13.64	2.79	1.29	1.01	1.02	-3.56877	0.000319642	0.0325858	down	yes
SmG219	novel935	-	0	0	0	1.12	2.99	5.49	6.74836	0.000321563	0.0326321	up	yes
SmG220	SMil_00018793-processed-gene-0.0	-	0.15	3.54	2.12	0	0	0.1	-5.87712	0.000329868	0.0333227	down	yes
SmG221	novel9226	-	9.53	5.5	0	0	0	0	-9.04591	0.000339884	0.034136	down	yes
SmG222	SMil_00013931-processed-gene-0.0	GRAS//http://planttfdb.gao-lab.org/family.php?fam=GRAS	8.73	11.32	11.19	6.53	3.62	5.07	-1.06359	0.000342239	0.034136	down	yes
SmG223	SMil_00017423-augustus-gene-0.11	-	22.94	39.17	6.27	4.51	3.73	0.68	-3.01218	0.000342528	0.034136	down	yes
SmG224	novel2735	-	0.67	2.5	3.18	0.11	0	0	-5.98698	0.000350578	0.0347824	down	yes
SmG225	SMil_00016173-processed-gene-0.12	-	7.07	18.09	2.57	1.34	1.03	0.97	-3.08402	0.000361366	0.0356933	down	yes
SmG226	novel3136	-	62.54	0	38.37	0	0	0	-9.00391	0.000368844	0.0362707	down	yes
SmG227	novel499	-	12.95	19.06	20.98	33.27	48.88	32.84	1.14515	0.000371854	0.0364056	up	yes
SmG228	SMil_00025719-augustus-gene-0.4	WRKY//http://planttfdb.gao-lab.org/family.php?fam=WRKY	0.33	0.21	0.66	40.27	2.95	1	5.155	0.000373647	0.0364207	up	yes
SmG229	novel9229	-	0	0	0	2.68	3.77	2.46	6.3652	0.00038128	0.0370024	up	yes
SmG230	novel1655	-	0	0	0	11.01	0	14.61	8.90078	0.000394916	0.0380381	up	yes
SmG231	SMil_00028792-augustus-gene-0.1	-	8.85	17.67	9.37	3.81	4.71	3.48	-1.57931	0.000395375	0.0380381	down	yes
SmG232	novel9179	-	5.64	3.11	2.98	0.24	0	0.54	-3.9203	0.000412781	0.0395416	down	yes
SmG233	novel744	-	0	0	0	0	14.56	4.54	9.0532	0.000416453	0.0397222	up	yes
SmG234	SMil_00001240-processed-gene-0.2	-	5.73	5.2	5.28	2.53	1.56	3.37	-1.15967	0.000421136	0.0399971	down	yes
SmG235	SMil_00024445-augustus-gene-0.7	-	137.5	171.37	166.04	229.89	212.86	215.62	0.458674	0.000447381	0.0423089	up	no
SmG236	SMil_00011986-augustus-gene-0.21	HB-other//http://planttfdb.gao-lab.org/family.php?fam=HB-other;HD-ZIP//http://planttfdb.gao-lab.org/family.php?fam=HD-ZIP	142.91	65.32	63.65	205.45	385.54	290.01	1.66843	0.000451603	0.0425272	up	yes
SmG237	SMil_00017809-augustus-gene-0.14	-	0	0	0	6.36	3.05	5.56	6.48812	0.000461446	0.0432707	up	yes
SmG238	SMil_00008697-augustus-gene-0.23	-	10.83	12.18	10.19	24.54	30.07	19.59	1.15823	0.00046429	0.0433546	up	yes
SmG239	SMil_00028363-augustus-gene-0.3	WRKY//http://planttfdb.gao-lab.org/family.php?fam=WRKY	42.75	52.13	61.85	32.23	25.56	18.07	-1.05193	0.000467802	0.0434997	down	yes
SmG240	SMil_00016368-augustus-gene-0.14	-	171.93	192.17	60.21	47.39	44.35	51.71	-1.59949	0.000476173	0.0440936	down	yes
SmG241	SMil_00018694-augustus-gene-0.14	-	1.44	0.65	1.05	0.09	0.09	0.24	-2.93344	0.000484276	0.0446579	down	yes
SmG242	novel607	-	5.16	34.29	23.9	1.07	2.37	3.97	-3.11638	0.000519065	0.0476212	down	yes
SmG243	SMil_00015118-augustus-gene-0.16	-	51.9	48.28	53.83	86.19	74.85	72.99	0.581616	0.000520696	0.0476212	up	no
SmG244	novel5782	-	37.65	41.11	29.54	22.44	15.83	23.65	-0.842789	0.000523598	0.0476903	down	no
SmG245	novel7822	-	4.13	14.19	0.72	0	0.08	0	-7.22184	0.000529115	0.0479961	down	yes
SmG246	novel6967	-	2.36	2.37	1.45	0	0.18	0	-5.08506	0.000548889	0.0494156	down	yes
SmG247	SMil_00009166-augustus-gene-0.29	-	1.08	0.08	0.83	15.1	12.04	1.66	3.82765	0.00054921	0.0494156	up	yes
SmG248	SMil_00009977-augustus-gene-0.21	-	63.14	53.31	94.95	43.45	27.34	27.09	-1.13784	0.000556892	0.0499047	down	yes
SmG249	SMil_00023988-augustus-gene-0.5	bHLH//http://planttfdb.gao-lab.org/family.php?fam=bHLH	3.52	2.54	3.7	17.35	25.36	4.73	2.30444	0.000560177	0.0499975	up	yes
SmG250	SMil_00015401-augustus-gene-0.13	-	43.05	50.08	36.12	24.56	24.24	29.33	-0.752799	0.000563835	0.0501226	down	no
SmG251	SMil_00020109-augustus-gene-0.15	-	72.95	70.56	87.74	126	140.7	116.86	0.713958	0.000569254	0.0504028	up	no
SmG252	novel6609	-	155.65	226.7	145.79	41.57	70.88	100.93	-1.33191	0.000576382	0.0508314	down	no
SmG253	novel256	-	1.15	2.73	2.81	4.91	58.92	62.94	4.25566	0.000580195	0.0509654	up	no
SmG254	SMil_00009031-augustus-gene-0.23	-	2.33	0.43	19.01	0.18	0.35	0.37	-4.61412	0.000583873	0.0510866	down	no
SmG255	novel6735	-	0	0	0	4.61	0	5.93	8.71052	0.000594035	0.0516571	up	no
SmG256	SMil_00004488-augustus-gene-0.32	-	10.13	8.7	11.57	16.94	16.53	17.95	0.729376	0.000595522	0.0516571	up	no
SmG257	SMil_00017003-augustus-gene-0.17	-	35.27	57.86	29.13	14.41	18.58	18.68	-1.25365	0.000597366	0.0516571	down	no
SmG258	SMil_00024105-processed-gene-0.4	-	0	0	0	3.14	0	2.69	8.69499	0.000611427	0.052668	up	no
SmG259	SMil_00025741-augustus-gene-0.10	-	61.16	58.92	65.33	41.58	40.31	47.44	-0.550736	0.000617706	0.0529114	down	no
SmG260	SMil_00001879-augustus-gene-0.60	-	3.05	0.52	4.03	0.19	0.36	0.41	-2.99338	0.000619014	0.0529114	down	no
SmG261	SMil_00008521-augustus-gene-0.23	-	64.87	53.11	50.63	99.05	78.19	104.8	0.702914	0.000621779	0.0529441	up	no
SmG262	SMil_00017347-augustus-gene-0.19	NAC//http://planttfdb.gao-lab.org/family.php?fam=NAC	41.26	89.38	40.11	129.17	113.41	233.04	1.44486	0.00062729	0.0530373	up	no
SmG263	SMil_00027813-processed-gene-0.2	-	17.78	19.81	21.6	14.23	10.15	13.2	-0.682802	0.000627647	0.0530373	down	no
SmG264	SMil_00025543-augustus-gene-0.6	-	55.79	266.03	50.2	315.89	2329.33	420.13	3.12955	0.000645396	0.0540613	up	no
SmG265	SMil_00025975-processed-gene-0.3	-	143.14	302.17	243.17	105.34	119.02	97.7	-1.16224	0.000646072	0.0540613	down	no
SmG266	SMil_00023467-processed-gene-0.3	-	1.84	0.82	3.67	4.76	14.11	19.99	2.60434	0.000647062	0.0540613	up	no
SmG267	SMil_00024580-augustus-gene-0.11	-	18.83	12.08	12.79	3.77	3.7	7.82	-1.57121	0.000661554	0.0548484	down	no
SmG268	SMil_00014885-augustus-gene-0.12	-	102.88	110.82	138.42	61.78	77.24	74.73	-0.72672	0.000663547	0.0548484	down	no
SmG269	novel3875	-	1.75	0.32	1.21	0	0.05	0	-5.91109	0.000663887	0.0548484	down	no
SmG270	SMil_00002574-augustus-gene-0.30	-	158.26	98.57	126.08	58.25	55.9	84.12	-0.99387	0.000666686	0.0548756	down	no
SmG271	novel10346	-	7.66	0	58.85	0	0	0	-8.95017	0.000673167	0.0550805	down	no
SmG272	SMil_00006864-processed-gene-0.5	-	8.19	20.35	38.63	8.26	3.2	4.49	-2.0853	0.000674132	0.0550805	down	no
SmG273	SMil_00011460-processed-gene-0.9	-	4.83	9.12	8.58	1.09	1.44	2.91	-2.07866	0.000692143	0.0563366	down	no
SmG274	SMil_00017464-augustus-gene-0.15	BBR-BPC//http://planttfdb.gao-lab.org/family.php?fam=BBR-BPC	35.99	54.21	59.97	30.39	20.09	31.7	-0.917898	0.000694575	0.0563366	down	no
SmG275	SMil_00028519-augustus-gene-0.4	-	20.74	16.7	21.9	34.79	34.87	32.41	0.776395	0.000717929	0.0577939	up	no
SmG276	novel5292	-	0	0	0	0	25.45	7.92	8.79104	0.00072038	0.0577939	up	no
SmG277	novel4582	-	12.09	0	4.85	0	0	0	-8.73873	0.000722995	0.0577939	down	no
SmG278	SMil_00009703-augustus-gene-0.28	-	38.34	31.86	41.51	95.34	59.04	68.32	0.938025	0.000727211	0.0577939	up	no
SmG279	novel1052	-	0	0	0	0	11.13	11.16	8.65719	0.000727936	0.0577939	up	no
SmG280	SMil_00000337-augustus-gene-0.64	-	125.1	145.33	156.24	207.35	177	191.54	0.41549	0.000728145	0.0577939	up	no
SmG281	SMil_00023535-augustus-gene-0.9	-	5.68	28.15	49.55	7.31	3.85	5.62	-2.31116	0.000737687	0.0583429	down	no
SmG282	SMil_00014052-augustus-gene-0.21	-	0	0.06	0	0	6.52	6.12	7.69722	0.000754054	0.0594258	up	no
SmG283	novel6562	-	0	0	0	0	9.58	9.64	8.63626	0.000759571	0.0596492	up	no
SmG284	SMil_00022818-augustus-gene-0.10	-	11.52	15.85	13.78	27.78	19.39	22.16	0.73617	0.000774489	0.0606065	up	no
SmG285	novel4191	-	9.36	17.46	4.92	39.95	25.77	42.95	1.71345	0.000790301	0.0616268	up	no
SmG286	SMil_00011589-augustus-gene-0.26	-	2.38	5.28	0.37	0.24	0.23	0.05	-3.97817	0.000797695	0.0618421	down	no
SmG287	SMil_00026388-augustus-gene-0.10	-	4.98	7.72	1.9	1.11	1	0.88	-2.30641	0.000798627	0.0618421	down	no
SmG288	SMil_00013749-processed-gene-0.2	-	22.1	25.88	30.15	40.09	43.44	39.16	0.649188	0.000814233	0.0628316	up	no
SmG289	SMil_00021555-augustus-gene-0.10	-	0.39	0.24	0.31	0.65	4.04	2.61	2.99155	0.000817626	0.0628752	up	no
SmG290	SMil_00007148-augustus-gene-0.21	-	71.97	64.88	56.26	43.7	33.8	46.1	-0.678228	0.000827122	0.0632598	down	no
SmG291	SMil_00001596-processed-gene-0.23	-	2.46	3.77	0	13.85	19.31	13.56	3.39582	0.000828321	0.0632598	up	no
SmG292	SMil_00022359-processed-gene-0.1	-	49.25	58.1	60.34	31.76	29.44	43.23	-0.722484	0.000837258	0.0637234	down	no
SmG293	novel7113	-	8.16	0	22.61	0	0	0	-8.64787	0.000849691	0.0644489	down	no
SmG294	novel9081	-	9.41	12.7	0	0.11	0	0	-7.63463	0.000853027	0.0644819	down	no
SmG295	SMil_00001215-augustus-gene-0.46	-	18.33	15.69	26.69	10.12	10.07	6.8	-1.17259	0.000866297	0.065263	down	no
SmG296	SMil_00016531-augustus-gene-0.15	-	13.18	19.03	17.5	32.15	27.17	27.42	0.750949	0.000893036	0.0670501	up	no
SmG297	SMil_00004609-augustus-gene-0.29	-	6.18	9.83	20.32	3.06	3.16	4.78	-1.73199	0.00089672	0.0671	down	no
SmG298	SMil_00024698-processed-gene-0.1	-	4.45	7.02	5.31	1.54	1.39	1.96	-1.81123	0.000904051	0.0674216	down	no
SmG299	SMil_00025670-processed-gene-0.2	-	28.6	5.21	19.36	2.62	1.79	2.02	-3.18463	0.000910871	0.067703	down	no
SmG300	novel2887	-	12.16	10.59	10.03	32.25	17.02	52.82	1.55777	0.000929044	0.068717	up	no
SmG301	SMil_00010942-augustus-gene-0.30	-	9.28	17.27	11.05	4.67	5.47	11.84	-1.1756	0.000930697	0.068717	down	no
SmG302	SMil_00008768-processed-gene-0.15	-	3.01	8.32	9.56	38.44	29.56	15.35	1.99387	0.000934919	0.0688001	up	no
SmG303	SMil_00002953-processed-gene-0.24	-	26.18	8.87	20.23	7.91	4.28	4.2	-1.80386	0.000946538	0.0694253	down	no
SmG304	SMil_00004939-augustus-gene-0.23	-	18.36	16	17.97	13.3	7.82	9.62	-0.876809	0.000954885	0.0698071	down	no
SmG305	SMil_00017006-augustus-gene-0.20	-	104.6	93.02	131.64	58.8	74.67	66.45	-0.836576	0.000962874	0.0701603	down	no
SmG306	SMil_00018611-augustus-gene-0.13	-	1.4	1.76	0.08	0.03	0.08	0.03	-4.578	0.000967	0.0702307	down	no
SmG307	novel9818	-	3.34	2.62	5.25	19.49	7.87	29.79	2.26105	0.000972671	0.0704125	up	no
SmG308	SMil_00006454-augustus-gene-0.33	-	11.12	18.16	1.96	66.13	37.93	19.45	2.11236	0.000978209	0.0705285	up	no
SmG309	SMil_00000510-augustus-gene-0.53	-	6.55	4.46	6.31	2.54	2.43	3.4	-1.07853	0.000982503	0.0705285	down	no
SmG310	SMil_00005239-augustus-gene-0.42	-	23.87	7.04	4.2	0.86	1.47	2.76	-2.88084	0.000985497	0.0705285	down	no
SmG311	SMil_00016668-augustus-gene-0.17	-	0.63	0.47	0.63	5.53	3.61	2.68	2.7326	0.000986968	0.0705285	up	no
SmG312	SMil_00014899-augustus-gene-0.22	-	14.3	21.03	22.2	49.09	29.12	32	0.936956	0.00099037	0.0705448	up	no
SmG313	SMil_00029824-processed-gene-0.3	-	0	0	0	0.21	14.42	4.7	7.47472	0.00100929	0.0714565	up	no
SmG314	novel9284	-	14.67	14.89	54.44	53.56	182.59	184.2	2.32553	0.0010096	0.0714565	up	no
SmG315	SMil_00003395-augustus-gene-0.37	-	4.65	3.6	9.99	1.38	1.08	2.38	-1.94433	0.0010182	0.0718365	down	no
SmG316	novel3197	-	5.47	0.22	3.19	0	0	0.11	-6.3433	0.00103681	0.0729181	down	no
SmG317	SMil_00000708-augustus-gene-0.48	-	217.02	251.44	290.11	420.7	300.07	443.55	0.57623	0.00105834	0.0741972	up	no
SmG318	SMil_00022142-augustus-gene-0.12	-	14.61	12.87	11.75	19.76	21.46	23.19	0.695443	0.00106278	0.0742743	up	no
SmG319	SMil_00002428-augustus-gene-0.40	-	126.6	67.62	110.58	183.21	265.56	241.22	1.15295	0.00107298	0.0747518	up	no
SmG320	novel430	-	5.56	0	23.69	0.21	0	0	-7.29688	0.00108249	0.0751786	down	no
SmG321	SMil_00018237-augustus-gene-0.21	-	0.67	2.44	4.42	17.05	10.97	9.12	2.30425	0.0010929	0.0756658	up	no
SmG322	SMil_00020559-processed-gene-0.2	-	29.74	16.28	35.15	11.88	10.73	18.69	-1.39096	0.00110193	0.0760535	down	no
SmG323	SMil_00011395-augustus-gene-0.26	-	27.39	53.22	11.09	8.77	2.95	8.9	-2.19323	0.00111053	0.0764102	down	no
SmG324	novel4671	-	0.35	1.54	0.44	0.67	7.97	15.14	3.3522	0.00111731	0.0764469	up	no
SmG325	SMil_00019001-processed-gene-0.1	-	2.02	2.45	2.55	0.72	0.24	0.73	-2.09262	0.00112231	0.0764469	down	no
SmG326	novel5248	-	2.87	3.86	4.1	2.06	1.68	1.29	-1.10922	0.00112366	0.0764469	down	no
SmG327	SMil_00001370-augustus-gene-0.50	-	7.1	7.14	19.4	38.08	27.6	33.97	1.54826	0.00112483	0.0764469	up	no
SmG328	SMil_00013313-augustus-gene-0.12	-	37.92	18.65	21.21	7.24	0.57	6.15	-2.57217	0.00112846	0.0764599	down	no
SmG329	novel6589	-	0.75	0.09	3.3	0	0.04	0	-6.46041	0.0011522	0.0775879	down	no
SmG330	SMil_00018478-augustus-gene-0.12	-	2.12	1.18	0.48	0.13	0	0.16	-3.84016	0.00115404	0.0775879	down	no
SmG331	novel6210	bZIP//http://planttfdb.gao-lab.org/family.php?fam=bZIP	22.42	26.44	33.91	10.2	4.32	15.29	-1.53154	0.00115558	0.0775879	down	no
SmG332	novel4204	-	0.72	0.24	0.43	4.21	1.2	3.09	2.53719	0.00116098	0.0777154	up	no
SmG333	SMil_00001098-augustus-gene-0.53	-	267.65	204.69	311.08	36.93	131.44	44.47	-1.84584	0.00118	0.0787514	down	no
SmG334	SMil_00018973-augustus-gene-0.12	-	0.48	0.39	0.36	2.14	4.7	1.91	2.80875	0.00118712	0.0789895	up	no
SmG335	SMil_00010889-augustus-gene-0.23	-	145.08	173.59	233.85	88.4	114.63	76.07	-0.98329	0.00121686	0.0807268	down	no
SmG336	SMil_00029128-augustus-gene-0.5	-	23.98	31.32	10.12	69.81	80.5	51.19	1.60417	0.00123085	0.0811341	up	no
SmG337	novel5158	-	10.26	1.8	6.83	0.58	0.7	0.52	-3.56898	0.00123154	0.0811341	down	no
SmG338	SMil_00019819-augustus-gene-0.13	-	30.7	32.38	29.43	19.3	12.25	23.21	-0.795592	0.00123395	0.0811341	down	no
SmG339	SMil_00000692-augustus-gene-0.78	-	37.69	29.26	30.44	60.27	51.62	54.6	0.736533	0.00125316	0.082154	up	no
SmG340	SMil_00004360-augustus-gene-0.30	-	5.94	11.35	2.9	0.43	0.79	1.96	-2.67321	0.0012579	0.0822226	down	no
SmG341	SMil_00020738-processed-gene-0.3	-	2.54	3.61	0	0	0	0.03	-7.4301	0.00126958	0.0825156	down	no
SmG342	SMil_00011815-processed-gene-0.6	-	27.97	48.25	17.83	7.07	11.15	13.68	-1.57732	0.00126981	0.0825156	down	no
SmG343	SMil_00009874-augustus-gene-0.17	-	0.76	2.31	1.62	3.75	8.14	5.5	1.92108	0.00127363	0.0825221	up	no
SmG344	SMil_00000949-augustus-gene-0.36	-	3.62	4.24	7.13	1.46	0.29	0.58	-2.734	0.00128105	0.0827621	down	no
SmG345	SMil_00012060-processed-gene-0.1	-	13.99	5.42	7.51	285.23	27.48	11.09	3.46395	0.00129692	0.083544	up	no
SmG346	SMil_00027003-augustus-gene-0.3	-	17.28	27.61	21.66	31.98	49.27	49.62	0.979111	0.00130997	0.084141	up	no
SmG347	novel6661	-	0.84	3.01	1.11	8.2	5.29	7.16	1.8878	0.00131465	0.0841982	up	no
SmG348	SMil_00022472-augustus-gene-0.11	-	14.84	7.28	9.22	32.1	18.78	24.98	1.2286	0.00133322	0.0851425	up	no
SmG349	SMil_00021601-augustus-gene-0.10	-	40.03	82.95	62.16	112.92	110.23	124.1	0.900689	0.00133758	0.0851759	up	no
SmG350	SMil_00005268-augustus-gene-0.25	-	112.32	164.15	153.84	240.12	242.71	205.07	0.676107	0.00135141	0.0855383	up	no
SmG351	SMil_00011483-processed-gene-0.0	-	22.52	25.08	27.27	41.14	31.58	35.01	0.505459	0.00135347	0.0855383	up	no
SmG352	novel7894	-	6.31	0.28	16.34	0	0	0	-7.23963	0.00135707	0.0855383	down	no
SmG353	SMil_00003518-augustus-gene-0.25	-	16.55	17.55	22.95	26.99	46.47	51.25	1.11753	0.00136031	0.0855383	up	no
SmG354	SMil_00025337-processed-gene-0.7	-	16.57	13.64	14.79	9.72	9.52	8.77	-0.716188	0.00136252	0.0855383	down	no
SmG355	novel1214	-	10.18	5.45	0	0	0	0	-8.39081	0.00137448	0.085601	down	no
SmG356	SMil_00021306-augustus-gene-0.12	-	23.91	12.76	6.33	49.34	56.94	45.34	1.76899	0.00137484	0.085601	up	no
SmG357	SMil_00004916-augustus-gene-0.38	-	4.24	14.43	10.74	3.44	1.68	1.36	-2.18482	0.00137522	0.085601	down	no
SmG358	SMil_00017797-augustus-gene-0.13	-	24.38	17.35	24.54	8.42	6.06	13.16	-1.25777	0.00137977	0.085601	down	no
SmG359	SMil_00020744-augustus-gene-0.11	-	23.67	27.37	27.8	39.95	31.66	48.97	0.581692	0.00138277	0.085601	up	no
SmG360	SMil_00011701-augustus-gene-0.22	-	0.18	0.35	0.77	3.18	13.94	0.42	3.55789	0.00139114	0.085765	up	no
SmG361	SMil_00004650-augustus-gene-0.43	-	13.44	25.19	25.27	5.05	2.23	10.83	-1.86924	0.00139648	0.085765	down	no
SmG362	novel8302	-	0	0	0	15.08	0	0.88	8.76091	0.001397	0.085765	up	no
SmG363	SMil_00001963-processed-gene-0.11	-	2.51	2.57	2.26	38.71	2.91	28.84	3.10603	0.00142867	0.0874679	up	no
SmG364	SMil_00000509-augustus-gene-0.56	-	12.64	25.81	7.32	43.45	34.65	56.86	1.53666	0.00144978	0.088516	up	no
SmG365	SMil_00014780-processed-gene-0.2	-	28.05	41.08	37.35	55.86	51.7	53.74	0.579336	0.0014593	0.0886863	up	no
SmG366	SMil_00015705-augustus-gene-0.19	-	64.87	32.17	27.23	16.85	12.67	19.08	-1.4165	0.00146055	0.0886863	down	no
SmG367	novel4666	-	16.48	10.08	1.3	0.57	0.84	1.13	-3.2857	0.00148624	0.0900007	down	no
SmG368	novel10035	-	0.12	3.03	7.92	0	0.15	0	-6.46832	0.00150407	0.0905998	down	no
SmG369	SMil_00003955-augustus-gene-0.30	-	22.66	27.61	30.76	43.36	35.52	37.25	0.518931	0.00150429	0.0905998	up	no
SmG370	SMil_00021079-augustus-gene-0.9	-	22.38	26.51	20.65	12.03	5.8	14.84	-1.1377	0.00155529	0.0934184	down	no
SmG371	SMil_00002123-augustus-gene-0.42	-	87.89	67.38	78.85	116.18	122.49	140.83	0.667202	0.00156005	0.0934515	up	no
SmG372	SMil_00020984-augustus-gene-0.12	-	133.47	122.05	120.2	92.71	84.18	101.39	-0.458749	0.00158657	0.0947846	down	no
SmG373	novel5615	-	4.56	2.87	0.13	0	0	0	-7.12245	0.00160134	0.0954109	down	no
SmG374	novel9596	-	0	0	0	3.26	0	2.51	8.23473	0.00160722	0.0955048	up	no
SmG375	SMil_00005578-augustus-gene-0.22	-	19.98	20.58	17.11	12.45	9.68	14.66	-0.681773	0.00162296	0.0959088	down	no
SmG376	SMil_00019865-augustus-gene-0.13	-	25.21	21.92	30.87	9.33	15.56	14.45	-0.989697	0.00162371	0.0959088	down	no
SmG377	SMil_00001988-augustus-gene-0.42	-	6.19	0	9.62	0	0	0	-8.26838	0.00162832	0.0959088	down	no
SmG378	SMil_00006469-augustus-gene-0.25	-	21.1	16.7	17.07	10.06	8.16	11.69	-0.915946	0.00163448	0.0959088	down	no
SmG379	SMil_00021820-augustus-gene-0.9	WRKY//http://planttfdb.gao-lab.org/family.php?fam=WRKY	5.86	5.68	6.99	71.15	17.61	9.9	2.33948	0.00163559	0.0959088	up	no
SmG380	SMil_00005066-augustus-gene-0.23	-	10.14	12.45	13.72	18.35	15.9	20.66	0.577516	0.0016532	0.0966859	up	no
SmG381	SMil_00015959-augustus-gene-0.15	-	30.24	51.47	22.69	17.09	16.13	14.84	-1.12577	0.00167002	0.0974136	down	no
SmG382	SMil_00009194-augustus-gene-0.18	-	11.72	12.92	12.68	8.56	8.04	9.97	-0.506914	0.00167603	0.097508	down	no
SmG383	SMil_00022120-augustus-gene-0.13	-	384.75	370.36	344.12	581.09	757.78	555.79	0.775762	0.00170165	0.0987402	up	no
SmG384	SMil_00002856-augustus-gene-0.39	-	86.5	49.43	6.98	8.4	5.32	11.72	-2.58052	0.00172131	0.099621	down	no
SmG385	SMil_00022548-processed-gene-0.3	-	27.57	19.83	22.39	54.09	35.43	84.26	1.23932	0.0017382	0.100165	up	no
SmG386	SMil_00018318-augustus-gene-0.13	-	0	6.24	11.81	0	0.05	0	-7.25721	0.00173972	0.100165	down	no
SmG387	novel9161	-	0	0	0	12.59	0.42	4.58	6.79188	0.00175577	0.100645	up	no
SmG388	novel9532	-	11.26	10.58	10.26	4.24	5.24	5.4	-1.14159	0.00175712	0.100645	down	no
SmG389	SMil_00018786-augustus-gene-0.9	-	16.15	12.55	11.65	7.98	4.06	6.81	-1.14938	0.0017739	0.101203	down	no
SmG390	SMil_00000153-processed-gene-0.55	-	112.99	98.25	139.42	208.69	149.49	213.74	0.666083	0.00177597	0.101203	up	no
SmG391	SMil_00011142-augustus-gene-0.26	-	20.23	15.49	14.28	8.94	5.74	10.64	-1.031	0.00179027	0.10164	down	no
SmG392	SMil_00007475-augustus-gene-0.23	-	0.3	8.04	3.28	0.29	0.29	0.51	-3.40284	0.00179697	0.10164	down	no
SmG393	novel1361	-	18.26	8.32	0	0.27	0.27	0.13	-5.38814	0.00180076	0.10164	down	no
SmG394	SMil_00001245-processed-gene-0.25	-	35.44	34.1	39.64	60.16	61.7	56.57	0.672611	0.00180193	0.10164	up	no
SmG395	SMil_00014395-augustus-gene-0.19	-	104.01	155.62	125.44	185.83	207.56	228.08	0.665769	0.00182447	0.10233	up	no
SmG396	SMil_00021058-processed-gene-0.3	-	17.55	9.12	11.93	4.32	5.45	5.57	-1.37323	0.00182631	0.10233	down	no
SmG397	novel4424	-	1.67	13.08	6.3	2.25	3.02	1.07	-3.63526	0.00183132	0.10233	down	no
SmG398	SMil_00018523-augustus-gene-0.15	-	13.6	20.12	13.12	38.27	75.4	24.69	1.59903	0.00183711	0.10233	up	no
SmG399	SMil_00026990-augustus-gene-0.5	-	16.16	21.82	24.4	11.98	13.19	13.42	-0.697718	0.00183719	0.10233	down	no
SmG400	SMil_00005781-processed-gene-0.4	-	10.73	11.89	7.34	3.46	3.29	4.66	-1.44151	0.00185422	0.10292	down	no
SmG401	SMil_00003696-augustus-gene-0.30	-	3.04	1.56	1.15	0.45	0.52	0.28	-2.22449	0.00185941	0.10292	down	no
SmG402	SMil_00020741-processed-gene-0.11	-	6.05	0	17.38	0.14	0	0	-7.29194	0.00186167	0.10292	down	no
SmG403	novel3771	-	0	3.75	4.54	0	0.05	0	-7.18723	0.00186736	0.102978	down	no
SmG404	novel2658	-	7.79	16.31	13.67	0.33	3.44	2.7	-2.51929	0.00187709	0.103155	down	no
SmG405	SMil_00002927-processed-gene-0.14	-	6.37	42.72	10.51	3.78	2.9	5.46	-2.30593	0.00187986	0.103155	down	no
SmG406	SMil_00017577-augustus-gene-0.15	-	2.3	2.14	0.86	0.34	0.15	0.6	-2.37015	0.0018933	0.103637	down	no
SmG407	SMil_00004100-augustus-gene-0.31	-	6.38	7.53	6.84	4.04	3.36	5.26	-0.737629	0.00189975	0.103735	down	no
SmG408	SMil_00002848-augustus-gene-0.28	-	46.57	66.67	76.49	108.12	90.06	98.87	0.641491	0.00190458	0.103744	up	no
SmG409	SMil_00014386-augustus-gene-0.14	-	33.75	36.29	39.34	50.66	43.2	51.06	0.383464	0.00191312	0.103773	up	no
SmG410	SMil_00005756-augustus-gene-0.24	-	3.76	7.55	3.88	8.56	16.05	15.61	1.45398	0.00191446	0.103773	up	no
SmG411	SMil_00014830-augustus-gene-0.24	-	114.73	133.76	128.42	104.13	93.46	102.02	-0.358913	0.00192941	0.104329	down	no
SmG412	SMil_00026218-augustus-gene-0.6	-	94.9	182.65	24.08	28.84	3.94	18.5	-2.65122	0.00194588	0.104964	down	no
SmG413	SMil_00022364-augustus-gene-0.20	-	15.65	11.37	8.5	5.05	5.29	5.37	-1.2137	0.00196754	0.105735	down	no
SmG414	SMil_00018211-augustus-gene-0.15	-	4.98	29.6	10.5	4.33	1.25	1.89	-2.64158	0.00196968	0.105735	down	no
SmG415	SMil_00016553-processed-gene-0.12	-	2.25	3.06	3.83	10.64	7.4	16.67	1.8598	0.00198357	0.106224	up	no
SmG416	novel2761	-	26.63	41.06	32.98	60.93	46.53	51.17	0.643432	0.00198969	0.106295	up	no
SmG417	novel1065	-	0.5	0	1.11	14.03	0.91	35.73	5.07293	0.0020038	0.106793	up	no
SmG418	SMil_00000806-augustus-gene-0.42	-	0	0	0	55.9	9.73	0	8.32907	0.00202312	0.107564	up	no
SmG419	novel8336	-	3.01	1.13	2.26	0	0.34	0.27	-3.51207	0.00203195	0.107776	down	no
SmG420	SMil_00007690-augustus-gene-0.22	-	14.62	12.19	5.56	3.16	2.28	4.37	-1.78684	0.00203711	0.107792	down	no
SmG421	SMil_00007298-augustus-gene-0.21	-	25.22	24.71	25.43	18.76	17.9	20.19	-0.425411	0.0020465	0.108032	down	no
SmG422	SMil_00008072-processed-gene-0.6	-	20.7	11.82	16.47	9.34	6.46	8.27	-1.08675	0.00205589	0.10827	down	no
SmG423	SMil_00010763-processed-gene-0.12	-	100.08	97.65	44.8	17.66	7.46	31.38	-2.34113	0.00206284	0.108379	down	no
SmG424	SMil_00017139-augustus-gene-0.10	-	51.65	61.78	61.16	27.09	19.05	45.34	-0.96435	0.00207575	0.108712	down	no
SmG425	novel5332	-	0	0	0.27	32.47	0	5.7	6.99103	0.00207895	0.108712	up	no
SmG426	SMil_00023331-augustus-gene-0.8	-	28.46	45.17	37.86	20.85	16.11	27.52	-0.81613	0.00209244	0.108985	down	no
SmG427	SMil_00018753-augustus-gene-0.12	-	2.79	3.98	0	0	0	0	-8.14133	0.00209398	0.108985	down	no
SmG428	SMil_00002262-augustus-gene-0.49	-	13.73	3.83	12.49	47.58	61.88	18.73	2.08208	0.00210742	0.109428	up	no
SmG429	SMil_00019089-augustus-gene-0.16	-	21.95	24.58	26.67	31.61	29.22	37.52	0.406836	0.00211994	0.109671	up	no
SmG430	SMil_00012192-augustus-gene-0.17	-	0.47	0.87	0.98	0.6	15.98	6.43	3.40201	0.00212232	0.109671	up	no
SmG431	novel1806	-	4.26	0	4.65	0	0	0	-8.1297	0.0021269	0.109671	down	no
SmG432	novel3262	-	0.06	0.47	0	6.05	0.78	3.12	4.20463	0.00213405	0.109716	up	no
SmG433	SMil_00003324-augustus-gene-0.32	-	38.2	29.38	44.75	69.84	55.69	70.55	0.760508	0.00213764	0.109716	up	no
SmG434	SMil_00020250-augustus-gene-0.8	-	40.24	44.7	11.81	12.54	5.79	12.45	-1.70544	0.00215685	0.110447	down	no
SmG435	novel5936	-	0	0	0	10.88	9.67	4.86	6.00885	0.00217298	0.111017	up	no
SmG436	novel770	-	9.64	8.46	0.42	0.56	0	0.28	-4.56886	0.00222071	0.112829	down	no
SmG437	SMil_00001528-augustus-gene-0.47	-	30.87	54.71	33.25	66.14	83.71	74.82	0.833544	0.00222093	0.112829	up	no
SmG438	SMil_00013085-augustus-gene-0.19	-	16.11	20.36	19.2	26.86	26.85	25.68	0.506554	0.00222538	0.112829	up	no
SmG439	novel4374	-	2.48	0	3.67	18.37	17.17	27.46	3.28808	0.00222876	0.112829	up	no
SmG440	SMil_00021322-augustus-gene-0.15	-	23.12	27.25	26.16	38.78	35.05	34.23	0.482613	0.00225362	0.113477	up	no
SmG441	SMil_00014715-augustus-gene-0.12	bHLH//http://planttfdb.gao-lab.org/family.php?fam=bHLH	31.25	43.03	28.96	21.34	21.3	21.4	-0.702472	0.0022551	0.113477	down	no
SmG442	SMil_00015658-augustus-gene-0.15	-	6.12	8.1	3.12	21.15	15.41	11.85	1.46029	0.00225687	0.113477	up	no
SmG443	SMil_00028967-augustus-gene-0.8	-	8.47	3.5	8.57	1.56	1.55	0.3	-2.57131	0.00227549	0.113942	down	no
SmG444	SMil_00016028-augustus-gene-0.22	-	17.19	20.33	22.05	30.14	32.39	28.43	0.663576	0.00227638	0.113942	up	no
SmG445	novel6894	-	1.96	7.93	5.64	0	0.32	0.33	-4.61361	0.00232045	0.115677	down	no
SmG446	SMil_00003790-augustus-gene-0.30	-	50.49	50.96	61.57	78.15	85.45	77.26	0.56191	0.00232144	0.115677	up	no
SmG447	SMil_00025535-augustus-gene-0.6	-	24.37	16.43	10.79	5.76	2.49	9.25	-1.62824	0.00234721	0.116699	down	no
SmG448	SMil_00009413-augustus-gene-0.35	-	0	0	0	0	12.25	5.31	8.1431	0.00236255	0.117199	up	no
SmG449	SMil_00001595-augustus-gene-0.33	-	193.03	234.19	95.02	50.78	4.3	51.77	-2.39257	0.00240139	0.118415	down	no
SmG450	SMil_00005653-augustus-gene-0.25	-	1.37	2.98	0.61	0.23	0.08	0.15	-3.48582	0.0024078	0.118415	down	no
SmG451	novel8277	-	1.83	1.67	1.82	0.33	0.16	0.5	-2.471	0.0024081	0.118415	down	no
SmG452	novel7024	-	14.18	4.33	7.85	13.66	56.15	18.44	3.16998	0.00240836	0.118415	up	no
SmG453	SMil_00027060-augustus-gene-0.5	-	2.02	5.1	7.17	1.19	1.26	2.07	-1.66332	0.00241523	0.11849	down	no
SmG454	novel559	-	12.22	13.11	0	0	0	0	-8.06057	0.00245351	0.120103	down	no
SmG455	SMil_00003639-processed-gene-0.13	-	17.65	13.96	13.02	10.61	6.84	8.47	-0.816259	0.00246786	0.120503	down	no
SmG456	SMil_00007184-augustus-gene-0.20	bHLH//http://planttfdb.gao-lab.org/family.php?fam=bHLH	0.92	2.41	5.93	25.97	15.16	9.48	2.43899	0.00247258	0.120503	up	no
SmG457	novel2420	-	0.83	6.23	5.4	0	0	0	-6.31649	0.00247794	0.120503	down	no
SmG458	novel6236	-	0	0	0	0	7.5	10.45	8.04741	0.00250033	0.121188	up	no
SmG459	SMil_00019856-processed-gene-0.5	-	0.11	0.37	0.29	0.94	0.63	2.11	2.24177	0.00250345	0.121188	up	no
SmG460	SMil_00022378-augustus-gene-0.13	-	6.07	6.9	8.76	14.49	16.39	10.94	0.98791	0.00250838	0.121188	up	no
SmG461	SMil_00014407-augustus-gene-0.18	-	4.71	2.36	5.91	11.42	9.72	26.81	1.86582	0.00252926	0.121931	up	no
SmG462	SMil_00000791-processed-gene-0.0	-	11.18	7.94	3.18	1.68	1.75	2.73	-1.9115	0.00254435	0.122393	down	no
SmG463	SMil_00022667-augustus-gene-0.13	-	37.38	40.09	44.29	63.29	49.33	55.48	0.497664	0.00255535	0.122657	up	no
SmG464	SMil_00003264-augustus-gene-0.40	-	3.29	4.68	3.51	6.71	6.22	7.68	0.826728	0.00256718	0.122959	up	no
SmG465	novel908	-	0	0	0	0	3.84	5.01	8.02112	0.00262308	0.125366	up	no
SmG466	SMil_00012070-augustus-gene-0.12	-	17.8	23.77	21.75	33.85	28.32	29.93	0.524022	0.00263045	0.125449	up	no
SmG467	SMil_00012376-processed-gene-0.7	-	46.86	37.04	72.99	94.11	118.79	107.2	0.999791	0.00264508	0.125876	up	no
SmG468	novel2659	-	12.16	95.7	50.58	2.66	5.62	6.41	-3.58993	0.00265105	0.125891	down	no
SmG469	SMil_00030197-augustus-gene-0.1	-	16.85	38.27	37.01	79.6	254.5	35.26	2.16209	0.00266245	0.125956	up	no
SmG470	SMil_00000276-augustus-gene-0.89	-	7.64	11.51	10.43	15.91	14.39	16.65	0.652653	0.00266376	0.125956	up	no
SmG471	novel319	-	11.86	2.48	6.19	0.21	0.22	1.46	-3.5775	0.00268318	0.126605	down	no
SmG472	novel2258	-	0.44	18.5	2.23	0.34	0.67	0.24	-4.12122	0.00272838	0.128449	down	no
SmG473	SMil_00007948-processed-gene-0.16	-	27.48	56.2	47.48	20.43	22.05	13.74	-1.23219	0.00273381	0.128449	down	no
SmG474	novel8525	-	1.36	4.73	1.99	8.7	9.56	8.74	1.72986	0.00275551	0.129076	up	no
SmG475	SMil_00019970-augustus-gene-0.15	-	0.08	0.08	0.08	7.2	3.22	0	5.4725	0.00275879	0.129076	up	no
SmG476	novel5175	-	11.25	12.91	23.26	44.43	27.99	29.51	1.08543	0.00277132	0.129318	up	no
SmG477	SMil_00022796-processed-gene-0.4	-	2.5	1.35	2.1	0.78	0.63	0.65	-1.57289	0.00278131	0.129318	down	no
SmG478	novel866	-	10.15	11.46	12.95	19.88	14.83	23.03	0.708087	0.00278561	0.129318	up	no
SmG479	SMil_00023652-augustus-gene-0.8	-	10.91	9.71	5.75	2.05	1.42	4.97	-1.70689	0.00278723	0.129318	down	no
SmG480	SMil_00003588-processed-gene-0.16	-	4.91	5.99	7.9	13.67	12.22	9.77	0.919365	0.00280549	0.129333	up	no
SmG481	SMil_00021868-augustus-gene-0.10	-	19.91	31.8	16.99	34.56	69.62	55.24	1.17272	0.0028058	0.129333	up	no
SmG482	SMil_00016206-augustus-gene-0.12	-	1.87	3.51	0.14	4.49	28.76	9.04	3.40441	0.00280676	0.129333	up	no
SmG483	SMil_00020051-augustus-gene-0.9	-	75.3	53.69	32.05	27.35	20.7	27.62	-1.13495	0.00281084	0.129333	down	no
SmG484	SMil_00011371-augustus-gene-0.14	-	31.78	33.31	34.65	43.07	40.28	53.54	0.435133	0.00282521	0.129578	up	no
SmG485	SMil_00002063-augustus-gene-0.41	-	66.92	62.55	36.11	177.9	100.68	98.58	1.1452	0.00282781	0.129578	up	no
SmG486	SMil_00025232-processed-gene-0.0	-	54.33	111.5	110.59	22.8	51.38	24.27	-1.45591	0.00284497	0.130096	down	no
SmG487	novel2334	-	3.07	3.32	3.38	0.44	0.29	1.03	-2.51407	0.00285114	0.13011	down	no
SmG488	SMil_00029744-augustus-gene-0.2	-	4.51	6.11	4.64	0.33	1.06	2.13	-2.14362	0.00286349	0.130406	down	no
SmG489	novel5477	-	20	17.81	0	0	0	0	-7.97936	0.00288411	0.130952	down	no
SmG490	SMil_00004562-processed-gene-0.17	-	57.5	82.26	83.89	117.7	129.7	106.78	0.666931	0.00288726	0.130952	up	no
SmG491	SMil_00020973-augustus-gene-0.9	-	149.29	144.78	149.58	111.37	96.28	76.7	-0.657568	0.00290171	0.131339	down	no
SmG492	SMil_00001535-augustus-gene-0.55	-	38.59	30.61	34.8	51.84	45.07	86.92	0.77904	0.00292873	0.132293	up	no
SmG493	novel9230	-	0.73	0.55	2.18	7.74	9.57	2.68	2.54961	0.00296704	0.133583	up	no
SmG494	SMil_00010059-augustus-gene-0.26	-	7.45	7.42	9.08	13.77	12.08	11.88	0.626443	0.00298611	0.133583	up	no
SmG495	SMil_00023554-processed-gene-0.6	ERF//http://planttfdb.gao-lab.org/family.php?fam=ERF;AP2//http://planttfdb.gao-lab.org/family.php?fam=AP2;RAV//http://planttfdb.gao-lab.org/family.php?fam=RAV	28.08	37.06	22.12	167.44	92.84	55.15	1.64586	0.00299086	0.133583	up	no
SmG496	SMil_00011205-augustus-gene-0.23	-	68.77	54.48	51.14	41.63	33.17	33.62	-0.716671	0.00299289	0.133583	down	no
SmG497	SMil_00002638-augustus-gene-0.26	-	50.4	127.54	96.16	53.85	39.25	36.32	-1.10607	0.0029991	0.133583	down	no
SmG498	novel3610	-	0.77	0.17	0.27	0.16	7.41	14.03	4.06334	0.00301097	0.133583	up	no
SmG499	SMil_00023353-augustus-gene-0.10	-	0	0	0.03	0	5.56	2.27	6.95907	0.0030137	0.133583	up	no
SmG500	SMil_00023453-augustus-gene-0.7	-	0.43	3.02	3.09	0	0.24	0.06	-4.44598	0.00301654	0.133583	down	no
SmG501	SMil_00014400-augustus-gene-0.23	-	29.3	52.67	50.73	21.18	18.87	31.52	-0.909037	0.00302055	0.133583	down	no
SmG502	novel6097	-	2.25	0.82	2.18	0.25	0	0	-4.47408	0.00302822	0.133583	down	no
SmG503	SMil_00025304-augustus-gene-0.8	-	1.69	0.61	1.57	2.3	18.33	7.4	2.87485	0.00303316	0.133583	up	no
SmG504	novel8116	-	2.1	9.97	1.32	62.47	61.56	7.32	3.22554	0.00303421	0.133583	up	no
SmG505	novel10410	-	0.09	26.12	9	0.65	0	0	-5.79344	0.00303544	0.133583	down	no
SmG506	SMil_00023443-augustus-gene-0.13	-	1.9	7.04	4.37	0.84	0.58	1.63	-2.14575	0.00304542	0.133758	down	no
SmG507	SMil_00029399-processed-gene-0.2	-	51.82	41.17	38.05	26.52	16.79	30.73	-0.874172	0.00305247	0.133803	down	no
SmG508	novel4991	-	1.7	2.02	0.58	12.72	5.8	7.28	2.49487	0.00306673	0.13393	up	no
SmG509	SMil_00001955-processed-gene-0.37	-	2.34	3.15	2.38	6.59	4.8	5.06	1.04057	0.00306742	0.13393	up	no
SmG510	SMil_00018069-augustus-gene-0.20	-	12.42	15.75	4.83	1.43	4.12	3.09	-1.9279	0.00308035	0.134231	down	no
SmG511	SMil_00002291-processed-gene-0.1	-	8.14	9.92	11.87	19.13	16.29	15.43	0.752615	0.00309914	0.134785	up	no
SmG512	SMil_00023289-augustus-gene-0.10	-	3.84	4.17	3.03	0.5	1.03	1.6	-2.12442	0.00313721	0.135523	down	no
SmG513	SMil_00019635-augustus-gene-0.13	-	17.85	19.71	19.14	31.19	32.78	27.68	0.659388	0.00313953	0.135523	up	no
SmG514	SMil_00010721-augustus-gene-0.25	-	4.74	7.32	7.32	2.61	0.95	1.74	-1.93713	0.00314412	0.135523	down	no
SmG515	novel9019	-	0.05	0.05	0	0	2.8	4.75	6.10408	0.00314535	0.135523	up	no
SmG516	SMil_00006485-augustus-gene-0.33	-	49.09	73.44	65.43	90.17	87	95.21	0.52576	0.00314879	0.135523	up	no
SmG517	novel1637	-	24.24	13.47	0	0	0	0	-7.96123	0.00316748	0.135523	down	no
SmG518	novel8316	-	24.24	13.47	0	0	0	0	-7.96123	0.00316748	0.135523	down	no
SmG519	novel7137	-	2.64	3.1	1.95	1.06	0.32	0.8	-1.85788	0.00317107	0.135523	down	no
SmG520	SMil_00028734-augustus-gene-0.2	-	4.91	11.28	13.79	15.42	26.48	57.15	1.70748	0.00317208	0.135523	up	no
SmG521	SMil_00005424-processed-gene-0.5	-	15.29	24.44	11.88	9.94	6.73	7.49	-1.11863	0.00317708	0.135523	down	no
SmG522	novel3035	-	1.51	28.2	10.24	2.59	1.62	1.76	-2.72847	0.00319101	0.135779	down	no
SmG523	novel5402	-	8.69	17.54	4.57	1.43	0	0	-4.62854	0.00319939	0.135779	down	no
SmG524	SMil_00007038-augustus-gene-0.27	-	6.91	12.88	12.99	3.53	3.64	6.48	-1.15459	0.00320141	0.135779	down	no
SmG525	novel9253	-	145.75	81.87	136.57	503.99	907.1	122.24	2.06511	0.00320881	0.135833	up	no
SmG526	SMil_00018690-augustus-gene-0.13	BES1//http://planttfdb.gao-lab.org/family.php?fam=BES1	26.74	43.02	24.64	67.39	63.28	48.69	0.921406	0.00321937	0.136021	up	no
SmG527	SMil_00029514-augustus-gene-0.2	-	39.23	32.35	33.29	23.39	16.53	23.94	-0.769356	0.00326414	0.137651	down	no
SmG528	SMil_00026642-augustus-gene-0.6	-	12.89	9.19	15.54	21.61	23	27.08	0.901731	0.00332459	0.139844	up	no
SmG529	novel3985	-	32.05	41.81	27.4	12.76	15.07	6.5	-1.50956	0.00332871	0.139844	down	no
SmG530	novel2751	-	0.1	0.48	0.1	2.94	3.57	0.86	3.47319	0.00335622	0.140733	up	no
SmG531	SMil_00004484-augustus-gene-0.28	-	45.55	39.55	36.05	28.57	20.69	30.62	-0.636612	0.00338133	0.141306	down	no
SmG532	SMil_00020205-augustus-gene-0.12	-	2.01	4.9	0.39	0.15	0.31	0.15	-3.56164	0.00338741	0.141306	down	no
SmG533	SMil_00030387-augustus-gene-0.1	-	0.87	5.13	3.14	7.63	16.4	13.6	2.07439	0.00339632	0.141306	up	no
SmG534	SMil_00010403-augustus-gene-0.18	-	21.36	21.84	24.21	30.04	41.36	36.38	0.655229	0.00339699	0.141306	up	no
SmG535	novel2391	-	5.23	4	2.51	1.31	0.83	0.52	-2.15794	0.00340166	0.141306	down	no
SmG536	SMil_00028455-augustus-gene-0.7	-	14.83	7.38	23.76	0.44	3.83	7.2	-2.63608	0.00341332	0.141525	down	no
SmG537	SMil_00001202-processed-gene-0.14	-	27.93	27.06	39.9	59.27	68.01	47.72	0.740244	0.00342114	0.141585	up	no
SmG538	SMil_00007106-augustus-gene-0.25	-	366.59	443.19	317.38	702.38	576.64	516.22	0.655463	0.00344963	0.142055	up	no
SmG539	novel5043	-	4.01	10.83	18.89	37.51	27.42	45.69	1.689	0.0034529	0.142055	up	no
SmG540	novel6430	-	0	0	0	0	1.87	10.64	8.03794	0.00345309	0.142055	up	no
SmG541	SMil_00016844-augustus-gene-0.17	-	8.32	6.51	8.02	4.45	4.27	5.63	-0.69575	0.00346708	0.142055	down	no
SmG542	SMil_00017246-processed-gene-0.8	-	2.59	2.68	3.49	6.34	6.49	5.77	1.0717	0.00347174	0.142055	up	no
SmG543	SMil_00000910-augustus-gene-0.43	-	51.05	14.65	16.59	5.98	6.75	10.93	-1.87806	0.00347254	0.142055	down	no
SmG544	SMil_00029751-processed-gene-0.1	AP2//http://planttfdb.gao-lab.org/family.php?fam=AP2;ERF//http://planttfdb.gao-lab.org/family.php?fam=ERF;RAV//http://planttfdb.gao-lab.org/family.php?fam=RAV	13.56	106.1	12.66	8.65	6.5	2.61	-2.9231	0.00347722	0.142055	down	no
SmG545	SMil_00024531-augustus-gene-0.11	-	44.76	34.09	37.73	20.06	18.04	26.61	-0.878666	0.00351921	0.143506	down	no
SmG546	SMil_00008065-augustus-gene-0.20	-	0.44	2.35	0.65	5.37	15.93	1.91	2.81753	0.00353811	0.144013	up	no
SmG547	SMil_00016744-augustus-gene-0.11	-	53.06	42.15	61.68	15.7	32	12.76	-1.3635	0.00360648	0.146527	down	no
SmG548	novel956	-	2.02	0.59	1.59	0.23	0.23	0.18	-2.73816	0.00362944	0.147191	down	no
SmG549	SMil_00022399-augustus-gene-0.9	-	13.75	33.09	30.45	5.87	13.23	10.29	-1.36702	0.00364095	0.147389	down	no
SmG550	SMil_00020564-augustus-gene-0.12	-	9.88	12.76	16.34	20.45	33.77	23.22	1.07505	0.00366271	0.148	up	no
SmG551	novel5021	-	14.74	5.65	1.36	0	0.56	0.74	-4.2944	0.00368328	0.148561	down	no
SmG552	SMil_00029350-augustus-gene-0.1	-	35.48	36.38	40.28	13.86	1.07	1.06	-2.87935	0.00369239	0.148659	down	no
SmG553	SMil_00022206-processed-gene-0.3	-	0.45	0.13	0.29	2.08	1.06	0.84	2.15762	0.00370216	0.148783	up	no
SmG554	novel5669	-	337.83	304.97	83.27	102.33	16.12	63.6	-2.10063	0.00371441	0.149006	down	no
SmG555	SMil_00030148-augustus-gene-0.2	-	0.19	0	0.13	1.03	0.71	2.77	3.73673	0.00372682	0.149101	up	no
SmG556	SMil_00000836-augustus-gene-0.56	-	22.64	21.13	13.09	5.37	8.48	10.69	-1.24297	0.0037302	0.149101	down	no
SmG557	SMil_00002116-augustus-gene-0.46	-	5.49	4.05	6.82	8.63	14.19	12.49	1.10537	0.00374947	0.149602	up	no
SmG558	SMil_00008878-processed-gene-0.11	-	2.38	1.84	10.71	45.39	17.76	17.04	2.39849	0.00377328	0.150282	up	no
SmG559	SMil_00006463-augustus-gene-0.29	-	0.9	1.68	0.97	3.99	5.72	2.64	1.8123	0.00378276	0.15039	up	no
SmG560	SMil_00028750-augustus-gene-0.3	-	6	5.73	8.64	3.83	2.9	2.64	-1.0309	0.00379989	0.150801	down	no
SmG561	novel6322	-	3.73	2.16	3.4	0.36	0.36	0.72	-2.75405	0.00380681	0.150807	down	no
SmG562	SMil_00013585-augustus-gene-0.22	-	8.7	8.62	8.91	5.56	5.32	4.32	-0.773265	0.00382348	0.151041	down	no
SmG563	novel2623	-	30.17	10.36	0.77	0	0	0	-6.78269	0.00383762	0.151041	down	no
SmG564	SMil_00009117-processed-gene-0.15	ERF//http://planttfdb.gao-lab.org/family.php?fam=ERF;AP2//http://planttfdb.gao-lab.org/family.php?fam=AP2;RAV//http://planttfdb.gao-lab.org/family.php?fam=RAV	8.08	9.28	16.61	4.37	1.29	3.68	-1.92853	0.00383887	0.151041	down	no
SmG565	SMil_00003905-augustus-gene-0.53	-	116.09	100.35	105.76	52.55	53.63	83.12	-0.847759	0.0038399	0.151041	down	no
SmG566	SMil_00022421-augustus-gene-0.10	-	0.68	10.6	3.25	0.84	0.45	0.67	-2.89032	0.0038526	0.151107	down	no
SmG567	SMil_00021305-augustus-gene-0.11	-	23.17	11.22	6.69	42.56	50.4	44.6	1.66844	0.003856	0.151107	up	no
SmG568	novel3453	-	2.09	4.36	0.62	46.99	4.21	9.17	3.08482	0.00386463	0.151107	up	no
SmG569	SMil_00015653-augustus-gene-0.22	-	28.35	22	25.26	14.28	12.92	19.93	-0.711911	0.00386879	0.151107	down	no
SmG570	SMil_00010486-augustus-gene-0.24	-	0.16	0.12	0.28	3.4	0.77	0.72	3.12862	0.00388981	0.151245	up	no
SmG571	novel6069	-	2.05	4.26	5.86	0.63	0	0	-4.3315	0.0038935	0.151245	down	no
SmG572	SMil_00009176-augustus-gene-0.33	-	70.85	39.33	42.01	98.93	87.36	115.81	0.944614	0.00389927	0.151245	up	no
SmG573	SMil_00015897-augustus-gene-0.15	-	1.43	2.46	1.89	3.32	4.09	4.23	1.01144	0.00389955	0.151245	up	no
SmG574	SMil_00002051-augustus-gene-0.48	-	45.6	14.85	78.44	114.32	74.71	531.8	2.30297	0.00393061	0.152184	up	no
SmG575	SMil_00026346-processed-gene-0.2	-	4.74	3.38	1.62	24.15	14.02	4.6	2.10413	0.00393912	0.152249	up	no
SmG576	SMil_00020062-augustus-gene-0.10	-	6.65	10.55	8.57	3.67	3.44	5.5	-1.05668	0.00399261	0.153879	down	no
SmG577	SMil_00001239-augustus-gene-0.46	-	54.33	34.79	34.15	26.36	20.32	19.52	-0.933605	0.00400108	0.153879	down	no
SmG578	SMil_00012819-augustus-gene-0.24	-	6.28	33.85	8.02	4.51	2.28	4.39	-2.12349	0.00400415	0.153879	down	no
SmG579	SMil_00017558-augustus-gene-0.15	-	33.13	35.85	36.03	50.66	43.34	47.6	0.403031	0.00401189	0.153879	up	no
SmG580	SMil_00005444-augustus-gene-0.32	-	151.76	133.64	98.08	192.79	195.16	261.03	0.71051	0.00401686	0.153879	up	no
SmG581	novel1937	-	0.5	0	0.41	4.93	2.28	1.9	3.27001	0.00402283	0.153879	up	no
SmG582	novel950	-	690.95	453.37	605.46	1753.7	743.43	1197.59	1.00935	0.00405324	0.154775	up	no
SmG583	SMil_00017851-augustus-gene-0.12	-	19.93	82.49	57.41	127.58	143.57	163.94	1.26063	0.0040808	0.15556	up	no
SmG584	SMil_00000168-augustus-gene-0.51	-	5.13	19.99	20.15	5.77	4	1.65	-1.96577	0.00411756	0.156693	down	no
SmG585	SMil_00020779-processed-gene-0.0	-	15.04	23.11	19.18	13.22	6.54	10.87	-0.873301	0.00413455	0.15707	down	no
SmG586	SMil_00001373-augustus-gene-0.43	-	35.28	29.49	22.47	15.98	12.55	21.79	-0.827722	0.00414673	0.157264	down	no
SmG587	novel4794	-	63.38	70.37	76.66	94.15	85.31	91.72	0.35712	0.00416399	0.15765	up	no
SmG588	SMil_00001732-augustus-gene-0.51	-	0.03	0.4	0.42	1.09	1.48	3.07	2.73126	0.00417589	0.157832	up	no
SmG589	SMil_00029281-augustus-gene-0.7	-	9.04	7.29	7.04	2.01	2.66	2.93	-1.67048	0.00420014	0.158479	down	no
SmG590	SMil_00009429-augustus-gene-0.27	MYB_related//http://planttfdb.gao-lab.org/family.php?fam=MYB_related	8	16.35	9.08	4.22	2.39	6.63	-1.39092	0.00421151	0.158494	down	no
SmG591	SMil_00015279-augustus-gene-0.15	-	72.7	117.99	63.88	119.63	214.32	194.6	1.05642	0.0042148	0.158494	up	no
SmG592	novel1501	-	2.84	0	3.92	0	0	0	-7.7725	0.00424193	0.15899	down	no
SmG593	SMil_00008730-augustus-gene-0.20	-	29.73	85.59	72.44	33.58	13.59	27.77	-1.34897	0.00424661	0.15899	down	no
SmG594	SMil_00002241-augustus-gene-0.36	-	23.16	22.5	25.87	17.71	16.82	19.61	-0.423099	0.00424947	0.15899	down	no
SmG595	SMil_00019894-processed-gene-0.5	-	28.03	26.33	28.99	56.25	46.91	43.98	0.758298	0.00430367	0.160722	up	no
SmG596	SMil_00021338-augustus-gene-0.12	-	17.07	24.08	30.87	3.95	6.53	15.07	-1.54576	0.00431257	0.160722	down	no
SmG597	SMil_00006771-augustus-gene-0.36	-	5.75	8.63	5.23	13.83	9.77	13.36	0.887596	0.00431745	0.160722	up	no
SmG598	novel9396	-	309.96	264.54	112.47	576.45	361.03	1170.51	1.53269	0.00432571	0.16076	up	no
SmG599	SMil_00020740-processed-gene-0.10	-	6.91	0	18.27	0.41	0	0.21	-5.42351	0.00435071	0.161194	down	no
SmG600	SMil_00023048-augustus-gene-0.9	-	13.62	19.65	15.35	31.32	33.48	22.94	0.850403	0.00435188	0.161194	up	no
SmG601	SMil_00025820-augustus-gene-0.7	CO-like//http://planttfdb.gao-lab.org/family.php?fam=CO-like;DBB//http://planttfdb.gao-lab.org/family.php?fam=DBB	36.88	49.03	46.05	35.44	22.49	29.81	-0.617569	0.00439092	0.161966	down	no
SmG602	SMil_00000394-augustus-gene-0.65	-	172.74	78.82	32.5	39.65	24.13	24.65	-1.74637	0.00439204	0.161966	down	no
SmG603	SMil_00012229-augustus-gene-0.14	-	116.44	144.33	109.03	31.84	25.44	90.97	-1.38087	0.00439791	0.161966	down	no
SmG604	novel5137	-	0.1	1.86	8.13	0.15	0.34	0.06	-4.12511	0.00440189	0.161966	down	no
SmG605	SMil_00023727-processed-gene-0.3	-	33.36	49.85	58.64	24.72	3.51	14.22	-1.93987	0.00445209	0.163342	down	no
SmG606	novel573	-	5.07	1.79	2.76	3.11	61.06	37.14	3.20553	0.00445398	0.163342	up	no
SmG607	SMil_00026856-augustus-gene-0.7	-	9.48	33.49	15.36	2.02	6.5	7.54	-1.84337	0.00447416	0.163812	down	no
SmG608	SMil_00015974-augustus-gene-0.19	-	20.51	28.69	26.1	19.4	16.44	18.94	-0.474809	0.00451706	0.16511	down	no
SmG609	SMil_00017751-augustus-gene-0.13	-	6.06	2.83	5.53	0.62	1.23	0	-3.42766	0.00454985	0.166036	down	no
SmG610	SMil_00029417-processed-gene-0.0	-	24.84	25.65	24.02	40.16	25.99	46.41	0.710006	0.00455846	0.166077	up	no
SmG611	SMil_00021119-processed-gene-0.1	-	9.94	0	11.66	0	0.35	0	-6.39839	0.00457191	0.16616	down	no
SmG612	SMil_00007142-processed-gene-0.6	-	36.22	4.97	23.03	67.12	149.72	63.55	2.07516	0.00457568	0.16616	up	no
SmG613	SMil_00024250-augustus-gene-0.10	-	10.16	12.95	12.77	17.18	18.38	16.7	0.610169	0.00458379	0.166183	up	no
SmG614	SMil_00008777-augustus-gene-0.17	-	10.12	7.86	9.41	5.32	4.42	6.73	-0.768595	0.00463892	0.167868	down	no
SmG615	SMil_00014432-augustus-gene-0.14	-	43.77	40.81	34.8	62.24	56.49	58.8	0.54632	0.00464538	0.167868	up	no
SmG616	novel6133	-	2.99	2.01	1.15	0.14	0	0.29	-3.9298	0.00468084	0.168875	down	no
SmG617	SMil_00010578-augustus-gene-0.15	-	0.71	1.14	1	2.85	1.86	2.29	1.27795	0.00470306	0.169198	up	no
SmG618	novel9319	-	48.62	284.02	63.97	35.95	36.3	35.29	-1.88883	0.00470503	0.169198	down	no
SmG619	SMil_00018459-augustus-gene-0.12	-	20.23	23.91	28.21	48.01	27.19	39.71	0.64739	0.00473107	0.16986	up	no
SmG620	SMil_00015009-processed-gene-0.5	bHLH//http://planttfdb.gao-lab.org/family.php?fam=bHLH	31.34	36.21	35.09	61.46	80.24	46.96	0.880192	0.00475435	0.17042	up	no
SmG621	SMil_00028280-augustus-gene-0.6	-	0.55	5.27	2.08	0.51	0.27	0.05	-3.24805	0.00481738	0.172402	down	no
SmG622	SMil_00022828-processed-gene-0.7	-	7.77	9.84	7.44	0	1.78	0.39	-3.45523	0.00483166	0.172635	down	no
SmG623	novel4700	-	1.52	0.59	4.87	0.08	0.25	0.34	-3.38711	0.00484843	0.172956	down	no
SmG624	SMil_00009470-augustus-gene-0.20	-	14.5	32.65	18.54	9.12	8.59	13.49	-1.08897	0.00486809	0.173379	down	no
SmG625	novel7078	-	0	0.76	0	29.34	11.93	1.59	5.56215	0.00488575	0.173729	up	no
SmG626	SMil_00012000-augustus-gene-0.25	-	5.02	0.65	3.49	0.39	0	0.26	-3.93169	0.00489497	0.173779	down	no
SmG627	SMil_00012460-augustus-gene-0.19	-	16.31	19.5	18.81	14.06	10.8	14.71	-0.495777	0.00490987	0.17403	down	no
SmG628	novel8094	-	2.84	7.1	5.74	0.93	1.08	1.86	-2.0384	0.00491937	0.174089	down	no
SmG629	SMil_00030052-augustus-gene-0.2	-	244.28	228.69	268.83	164.95	133.56	216.69	-0.564211	0.00492865	0.174141	down	no
SmG630	SMil_00005100-augustus-gene-0.32	-	56	73.36	53.88	47.58	22.88	27.54	-0.941216	0.00497733	0.175307	down	no
SmG631	novel1885	-	0.35	0.53	0.17	6.66	0.59	7.35	3.62666	0.00497743	0.175307	up	no
SmG632	SMil_00013934-augustus-gene-0.15	-	0.97	3.49	0.8	5.04	9.2	7.89	2.08476	0.00499601	0.175683	up	no
SmG633	SMil_00002596-augustus-gene-0.39	-	203.18	86.74	63.18	30.77	38.98	58.27	-1.5218	0.00503514	0.176779	down	no
SmG634	SMil_00014453-augustus-gene-0.23	-	14.17	17.61	17.82	25.34	21	23.09	0.467799	0.00505523	0.177185	up	no
SmG635	SMil_00022210-augustus-gene-0.11	-	23.61	25.36	26.07	45.95	27.2	43.2	0.602335	0.00506266	0.177185	up	no
SmG636	SMil_00013008-augustus-gene-0.15	-	8.03	12.46	10.29	6.9	2.72	4.32	-1.175	0.00507196	0.177231	down	no
SmG637	SMil_00015425-augustus-gene-0.14	-	1867.26	2333.94	2570.67	1335.08	189.79	178.16	-2.05927	0.00508046	0.17725	down	no
SmG638	SMil_00009059-augustus-gene-0.22	-	0	0	0.52	10.07	10.03	1.59	5.28329	0.00515482	0.179248	up	no
SmG639	SMil_00016961-augustus-gene-0.13	-	17.6	23.3	21.54	34.91	25.94	28.29	0.499085	0.00516865	0.179248	up	no
SmG640	SMil_00002047-augustus-gene-0.39	-	15.13	16.86	21.39	45.02	37.99	23.26	0.930404	0.00516938	0.179248	up	no
SmG641	SMil_00029684-augustus-gene-0.2	-	36.25	60.1	48.56	111.02	53.24	128.87	0.977948	0.00517	0.179248	up	no
SmG642	SMil_00009611-augustus-gene-0.21	-	14.2	13.47	15.61	34.17	23.4	24.39	0.714269	0.00519007	0.179664	up	no
SmG643	SMil_00014409-augustus-gene-0.17	-	10.42	13.07	12.01	21.72	16.11	15.64	0.578816	0.0052117	0.17984	up	no
SmG644	SMil_00012956-augustus-gene-0.22	-	10.74	10.98	9.39	6.14	6.62	6.84	-0.586792	0.00521356	0.17984	down	no
SmG645	SMil_00016149-augustus-gene-0.19	bZIP//http://planttfdb.gao-lab.org/family.php?fam=bZIP	4.72	5.35	7.17	1.67	1.96	3.15	-1.37691	0.00521945	0.17984	down	no
SmG646	SMil_00016286-processed-gene-0.8	-	24.11	27.88	29.71	45.14	41.6	39.92	0.597275	0.0053096	0.182663	up	no
SmG647	novel9939	-	0	19.65	63.96	0.99	0	0	-6.48986	0.00533865	0.183379	down	no
SmG648	SMil_00027062-processed-gene-0.1	-	131.12	75.87	40.45	43.33	10.43	23.68	-1.77587	0.0053528	0.183474	down	no
SmG649	novel4813	-	5.63	3.26	4.77	0.29	0.15	1.74	-2.71532	0.00535792	0.183474	down	no
SmG650	SMil_00012919-augustus-gene-0.19	-	63.93	25.89	30.46	7.86	0.83	14.44	-2.29625	0.00539296	0.18439	down	no
SmG651	SMil_00001141-augustus-gene-0.58	-	4.13	3.54	3.11	6.31	6.58	6.4	0.819454	0.00545537	0.186143	up	no
SmG652	SMil_00021326-augustus-gene-0.9	-	10.18	10.71	11.49	13.46	17.59	22.56	0.711848	0.00546101	0.186143	up	no
SmG653	novel9766	-	111.39	51.99	37.3	19.81	18.57	37.85	-1.47255	0.00548409	0.186644	down	no
SmG654	SMil_00017172-processed-gene-0.4	-	4.27	4.55	1.8	1	0.9	0.38	-2.32484	0.00550969	0.187228	down	no
SmG655	SMil_00021494-processed-gene-0.7	ERF//http://planttfdb.gao-lab.org/family.php?fam=ERF;AP2//http://planttfdb.gao-lab.org/family.php?fam=AP2	37.78	81.78	74.54	11.92	3.26	31.3	-2.16299	0.00553798	0.187902	down	no
SmG656	SMil_00001056-augustus-gene-0.38	-	52.13	46.58	76.62	28.31	25.43	45.03	-0.922686	0.00555211	0.188095	down	no
SmG657	SMil_00000687-augustus-gene-0.63	-	9.39	6.89	10.26	5.28	4.02	5.36	-0.890284	0.00556569	0.188268	down	no
SmG658	novel5323	-	86.64	0	54.35	0	0	0	-10.8224	0.00560602	0.189344	down	no
SmG659	SMil_00017381-augustus-gene-0.15	-	76.98	71.1	57.97	35.12	43.25	20.72	-1.04332	0.00562683	0.189475	down	no
SmG660	novel8297	-	5.54	11.03	7.56	2.93	0.45	1.6	-2.02928	0.00563186	0.189475	down	no
SmG661	SMil_00013737-augustus-gene-0.26	-	4.12	4.69	0	0.05	0.16	0	-5.3529	0.00563549	0.189475	down	no
SmG662	SMil_00000033-augustus-gene-0.122	-	0.28	0.8	0.62	2.63	2.74	1.35	2.00061	0.00565241	0.189567	up	no
SmG663	novel5212	-	11.23	9.42	11.84	15.49	18.49	23.96	0.806031	0.00565529	0.189567	up	no
SmG664	novel8409	-	0.67	9.49	60.24	20.17	0.41	0.37	-2.1805	0.00566461	0.189594	down	no
SmG665	SMil_00017179-processed-gene-0.2	-	0.27	0.43	0.34	4.22	3.24	0.23	2.96492	0.00569492	0.190084	up	no
SmG666	SMil_00009908-processed-gene-0.8	-	0.63	0.33	0.1	2.64	3.11	2.8	3.05745	0.00570197	0.190084	up	no
SmG667	novel1231	-	3.55	2.16	2.3	6.69	10.08	21.27	2.15562	0.00570492	0.190084	up	no
SmG668	SMil_00004026-augustus-gene-0.40	-	21	26.82	29.35	43.47	35.84	40.21	0.59646	0.00577209	0.192029	up	no
SmG669	SMil_00020404-processed-gene-0.2	-	14.67	17.27	18.08	21.97	21.32	22.98	0.393222	0.00578057	0.192029	up	no
SmG670	SMil_00022439-processed-gene-0.4	-	12.65	4.21	1.47	0.85	0.63	0.84	-3.09195	0.00580993	0.192716	down	no
SmG671	SMil_00013821-augustus-gene-0.13	-	42.57	56.91	45.55	34.05	25.81	40.2	-0.585026	0.00582069	0.192786	down	no
SmG672	SMil_00016267-augustus-gene-0.18	-	0	0	0	13.31	13.59	0	7.59396	0.00585695	0.193576	up	no
SmG673	novel4663	-	0	0	0	3.54	0	3.25	7.55262	0.00586197	0.193576	up	no
SmG674	SMil_00013453-augustus-gene-0.24	-	1.49	1.03	6.81	9.88	22.69	33.85	2.78368	0.00588717	0.194119	up	no
SmG675	novel10184	-	4.98	4.76	4.45	0	0.69	0.69	-3.41765	0.00591263	0.19467	down	no
SmG676	SMil_00009556-augustus-gene-0.17	-	3.7	5.05	2.69	8.75	6.72	7.88	1.00232	0.00594244	0.195362	up	no
SmG677	SMil_00024554-augustus-gene-0.8	-	0	0	0	1.78	2.5	0	7.59355	0.00599016	0.195478	up	no
SmG678	SMil_00026623-augustus-gene-0.5	-	0.94	6.44	0	0	0.06	0	-6.77806	0.00600054	0.195478	down	no
SmG679	SMil_00019310-augustus-gene-0.13	bZIP//http://planttfdb.gao-lab.org/family.php?fam=bZIP	23.6	24.31	26.45	32.93	33.96	35.31	0.448015	0.00600072	0.195478	up	no
SmG680	SMil_00013073-processed-gene-0.15	-	5.93	5.1	6.11	3.14	2.47	2.3	-1.14617	0.00600569	0.195478	down	no
SmG681	SMil_00010964-processed-gene-0.13	-	8.03	17.93	5.26	28.95	25.34	24.12	1.37186	0.00600877	0.195478	up	no
SmG682	novel2603	-	1.13	0	5.25	0	0	0.07	-6.49452	0.0060091	0.195478	down	no
SmG683	novel4621	-	28.66	121.28	60.92	145.24	244.48	174.35	1.44833	0.00601808	0.195478	up	no
SmG684	novel5532	-	12.71	1.56	4.65	0.9	1.94	0.83	-2.36949	0.00602453	0.195478	down	no
SmG685	novel5221	-	3.8	1.05	2.6	8.02	10.04	6.56	1.6982	0.00602514	0.195478	up	no
SmG686	SMil_00016176-augustus-gene-0.24	-	2.59	6.35	3.88	0.96	0.11	1.24	-2.52979	0.00605471	0.196151	down	no
SmG687	novel4857	-	6.33	0	5.81	0.22	0.11	0.11	-4.8363	0.00609563	0.19719	down	no
SmG688	SMil_00017587-augustus-gene-0.19	-	198.89	211.95	105.02	95.07	47.36	107.62	-1.09856	0.00613529	0.198038	down	no
SmG689	SMil_00027107-processed-gene-0.3	-	1.19	1.07	0.79	0.39	0.13	0.11	-2.2591	0.00614585	0.198038	down	no
SmG690	SMil_00027827-augustus-gene-0.2	-	18.28	16.45	26.22	26.97	44.7	46.35	0.947174	0.0061486	0.198038	up	no
SmG691	novel8609	-	7.07	9.96	11.38	18.95	13.97	18.83	0.825037	0.00624003	0.200643	up	no
SmG692	SMil_00014890-augustus-gene-0.19	-	7.74	15.35	2.57	3.07	1.28	1.38	-2.19755	0.00624826	0.200643	down	no
SmG693	SMil_00023334-augustus-gene-0.10	-	2.32	7.96	4.13	2.3	0.53	0.59	-2.08912	0.00626762	0.200643	down	no
SmG694	SMil_00018248-augustus-gene-0.14	-	0.31	1.72	0.16	1.25	8.83	13.72	3.43927	0.00627348	0.200643	up	no
SmG695	SMil_00026120-processed-gene-0.0	-	16.16	11.8	12.55	8.54	6.93	9.59	-0.733712	0.00627462	0.200643	down	no
SmG696	novel4389	-	2.13	4.18	17.45	42.64	33.18	25.07	2.09464	0.00631774	0.201596	up	no
SmG697	SMil_00019106-augustus-gene-0.8	-	14.6	17.92	16.67	30.46	27.03	20.95	0.666331	0.00632733	0.201596	up	no
SmG698	SMil_00022480-augustus-gene-0.9	-	22.97	35.11	37.45	58.3	56.15	43.52	0.735389	0.00634314	0.201596	up	no
SmG699	SMil_00026433-augustus-gene-0.3	-	53.66	130.65	108.22	64.05	33.71	43.38	-1.07396	0.00634634	0.201596	down	no
SmG700	novel5920	-	0.45	4.53	1.04	0.25	0	0	-4.79242	0.00635531	0.201596	down	no
SmG701	SMil_00027374-augustus-gene-0.5	-	0.38	0.19	0.39	7.15	0.19	9.6	4.01752	0.00635883	0.201596	up	no
SmG702	novel10317	-	52.43	52.4	7.91	0	14.44	0	-4.73528	0.00637987	0.201975	down	no
SmG703	SMil_00024045-processed-gene-0.4	-	5.88	10.78	14.72	21.14	20.29	21.71	1.00578	0.00643397	0.203398	up	no
SmG704	SMil_00021720-processed-gene-0.0	-	1.38	2.13	1	27.73	4.37	4.89	2.69852	0.00644766	0.203541	up	no
SmG705	SMil_00026384-augustus-gene-0.8	-	9.02	12.25	14.9	27.8	20.07	20.02	0.844291	0.00648584	0.204456	up	no
SmG706	SMil_00009020-processed-gene-0.16	-	14.74	36.98	32.25	11.16	10.92	12.52	-1.31607	0.00653207	0.205621	down	no
SmG707	novel3021	-	4.33	4.93	0	0	0	0	-7.53021	0.0065673	0.206178	down	no
SmG708	SMil_00023736-augustus-gene-0.16	HB-other//http://planttfdb.gao-lab.org/family.php?fam=HB-other;HD-ZIP//http://planttfdb.gao-lab.org/family.php?fam=HD-ZIP	0.94	2.34	1.55	0.75	0.34	0.34	-1.76676	0.00656832	0.206178	down	no
SmG709	SMil_00002917-augustus-gene-0.46	-	2.66	2.15	2.12	3.42	3.86	4.41	0.815784	0.00658781	0.206499	up	no
SmG710	SMil_00010706-augustus-gene-0.20	-	13.58	14.71	11.91	23.25	30.17	20.99	0.876233	0.00659852	0.206543	up	no
SmG711	novel9661	-	0.68	0.28	0.55	3.44	2.6	2.06	2.38109	0.00661796	0.20686	up	no
SmG712	SMil_00017580-processed-gene-0.3	-	0.33	0.83	0.71	0.15	0.09	0.15	-2.30465	0.00663382	0.20703	down	no
SmG713	SMil_00006817-augustus-gene-0.34	-	15.98	23.63	22.93	30.65	36.02	31.31	0.648557	0.00664202	0.20703	up	no
SmG714	SMil_00018391-processed-gene-0.9	-	31.04	31.34	27.48	23.67	20.14	24.93	-0.409697	0.00671431	0.20899	down	no
SmG715	SMil_00008448-augustus-gene-0.26	-	4.5	4.77	4.4	13.67	6.07	7.65	0.976763	0.00672775	0.209116	up	no
SmG716	SMil_00003681-augustus-gene-0.38	bZIP//http://planttfdb.gao-lab.org/family.php?fam=bZIP	15.88	8.57	8.19	17.52	25.77	34.94	1.23511	0.00675414	0.209642	up	no
SmG717	SMil_00021693-augustus-gene-0.9	-	17.07	15.67	15.75	11.59	10.26	14.98	-0.560026	0.00676707	0.209694	down	no
SmG718	novel3390	-	0.32	2.15	0.98	0.23	0.23	0.25	-2.2743	0.00677468	0.209694	down	no
SmG719	SMil_00022963-processed-gene-0.6	ARR-B//http://planttfdb.gao-lab.org/family.php?fam=ARR-B;G2-like//http://planttfdb.gao-lab.org/family.php?fam=G2-like	10.74	15.98	11.33	24.11	19.15	23.42	0.773901	0.00680253	0.209901	up	no
SmG720	SMil_00023347-processed-gene-0.1	-	80.04	70.01	104.98	183.25	151.94	106.79	0.740841	0.0068058	0.209901	up	no
SmG721	SMil_00016450-processed-gene-0.3	-	1.49	2.73	1.16	0.36	0.74	0.44	-1.80281	0.0068097	0.209901	down	no
SmG722	SMil_00008748-augustus-gene-0.23	-	2.02	1.99	1.67	0.58	0.94	0.82	-1.28331	0.00685854	0.210986	down	no
SmG723	novel6217	-	0.49	1.46	0.75	0	0.19	0.08	-3.284	0.00686489	0.210986	down	no
SmG724	SMil_00007009-processed-gene-0.19	-	2.52	4.87	2	0.38	1.3	0.86	-1.89102	0.00687338	0.210986	down	no
SmG725	SMil_00011375-augustus-gene-0.18	-	6.17	5.03	7.19	10.95	8.83	27.88	1.28207	0.00695014	0.212788	up	no
SmG726	SMil_00012977-augustus-gene-0.22	-	2.97	18.4	12.24	2.57	0.86	4.33	-2.1474	0.00695122	0.212788	down	no
SmG727	SMil_00017270-augustus-gene-0.12	-	224.78	145.1	126.42	97.61	80.72	108.28	-0.841161	0.00697216	0.213135	down	no
SmG728	SMil_00013491-augustus-gene-0.20	-	56.45	60.76	63.83	45.75	35.98	27.88	-0.764539	0.00701531	0.21416	down	no
SmG729	SMil_00002830-augustus-gene-0.27	-	6.78	4.34	2.67	1.7	0.7	2.13	-1.66574	0.00704244	0.214693	down	no
SmG730	SMil_00017014-augustus-gene-0.23	-	9.22	7.37	6.86	51.91	18.24	13.89	1.76231	0.00706454	0.215072	up	no
SmG731	SMil_00023936-processed-gene-0.2	-	2.88	1.06	1.94	10.44	2.65	9.26	1.78655	0.00711637	0.216353	up	no
SmG732	SMil_00011111-augustus-gene-0.23	-	0.55	0.51	0.27	2.48	1.94	0.94	1.94351	0.00714403	0.216897	up	no
SmG733	SMil_00002284-augustus-gene-0.37	-	112.17	121.83	87.68	152.06	151.34	169.24	0.533968	0.00725067	0.219344	up	no
SmG734	SMil_00025369-processed-gene-0.5	-	15.47	13.02	13.45	9.43	6.52	10.24	-0.720549	0.00725361	0.219344	down	no
SmG735	SMil_00017276-augustus-gene-0.14	-	4.74	3.56	5.45	1.28	1.59	2.82	-1.3095	0.00725421	0.219344	down	no
SmG736	SMil_00009574-augustus-gene-0.25	-	7.39	5.14	17.7	1.84	2.59	2.3	-1.81015	0.00729202	0.220187	down	no
SmG737	novel8130	-	0	0	0	0	7.54	10.73	7.46628	0.00730273	0.220211	up	no
SmG738	SMil_00002347-processed-gene-0.20	-	1.96	21.31	12.51	3.48	0.98	1.32	-2.65385	0.0073447	0.221177	down	no
SmG739	SMil_00013901-augustus-gene-0.10	-	8.62	13.08	3.38	1.57	0.7	2.38	-2.02553	0.0074069	0.222735	down	no
SmG740	SMil_00024625-augustus-gene-0.8	-	38.62	36.35	34.39	29.63	22.62	29.34	-0.451613	0.00741647	0.222735	down	no
SmG741	SMil_00018995-augustus-gene-0.16	-	92.88	99.23	107.41	130.05	109.38	133.35	0.289804	0.00743954	0.223126	up	no
SmG742	novel6081	-	0.06	0.2	0	0.12	4.52	1.41	4.5039	0.00748102	0.223946	up	no
SmG743	SMil_00021887-augustus-gene-0.14	-	15.03	9.81	12.73	7.71	7.06	7.81	-0.756077	0.00748704	0.223946	down	no
SmG744	SMil_00007146-augustus-gene-0.30	-	12.03	12.55	12.85	9.44	8.72	8.14	-0.523376	0.0075043	0.223997	down	no
SmG745	novel2704	-	41.49	44.96	46	60.52	49.4	63.42	0.358127	0.00751469	0.223997	up	no
SmG746	SMil_00013421-augustus-gene-0.19	-	5.84	5.49	9.21	2.9	4.29	3.58	-1.074	0.00752867	0.223997	down	no
SmG747	SMil_00003336-augustus-gene-0.35	-	138.26	707.22	498.04	245.35	53.43	79.14	-1.86243	0.00752907	0.223997	down	no
SmG748	SMil_00006978-augustus-gene-0.22	-	4.18	4.39	2.68	10.35	6.42	7.43	1.06897	0.00755349	0.224424	up	no
SmG749	novel3001	-	0	0	0.16	8.63	5.31	0	6.21915	0.00765807	0.227227	up	no
SmG750	SMil_00004574-augustus-gene-0.31	-	13.67	12.92	15.29	10.77	5.61	7.8	-0.836949	0.00768928	0.227769	down	no
SmG751	novel5830	-	0.21	0.1	0.21	1.47	0.23	1.71	2.67455	0.00769682	0.227769	up	no
SmG752	SMil_00005097-augustus-gene-0.30	bHLH//http://planttfdb.gao-lab.org/family.php?fam=bHLH	10.96	33.88	11.69	7.78	3.6	8.67	-1.56653	0.00775044	0.22905	down	no
SmG753	SMil_00027921-augustus-gene-0.5	-	36.86	48.39	48.17	66.4	56.04	62.87	0.446096	0.00782579	0.230851	up	no
SmG754	novel5536	-	8.19	18.99	11.02	35.53	34.52	21.59	1.24975	0.00783216	0.230851	up	no
SmG755	SMil_00006031-augustus-gene-0.24	-	110.35	164.86	142.57	224.06	402.73	200.52	1.01066	0.00785525	0.231225	up	no
SmG756	SMil_00022077-augustus-gene-0.8	-	9.91	29.88	2.59	53.02	42.7	79.47	2.01951	0.00786697	0.231264	up	no
SmG757	novel1001	-	38.87	31.23	26.34	24.25	10.8	11.69	-1.09027	0.00790893	0.231958	down	no
SmG758	SMil_00024112-augustus-gene-0.11	-	0.1	1.07	0.81	0.03	0.03	0.1	-3.55236	0.00791146	0.231958	down	no
SmG759	SMil_00025800-augustus-gene-0.8	-	9.03	8.8	7.04	16.67	14.77	13.18	0.81411	0.00793379	0.232306	up	no
SmG760	novel9374	-	13	16.95	20.15	29.46	30.88	22.87	0.730786	0.00794846	0.23243	up	no
SmG761	SMil_00002865-augustus-gene-0.38	-	4.42	5.5	5.2	3.21	2.73	3.75	-0.66082	0.00798085	0.23307	down	no
SmG762	novel7688	-	5.03	3.87	5.1	2.26	2.6	2.2	-0.998516	0.00802855	0.234156	down	no
SmG763	novel3656	-	0.04	0.29	0	0.06	4.07	2.59	4.49131	0.00808731	0.235393	up	no
SmG764	SMil_00003886-augustus-gene-0.32	-	7.62	7.32	11.05	5.51	2.06	2.42	-1.41781	0.00809215	0.235393	down	no
SmG765	novel9029	-	10.37	9.19	7.84	19.3	14.23	15.54	0.830976	0.00816838	0.237192	up	no
SmG766	SMil_00025318-processed-gene-0.5	-	8.91	9.32	18.2	2.91	0.87	6.37	-1.90676	0.00817535	0.237192	down	no
SmG767	SMil_00013280-augustus-gene-0.27	-	9.28	15.97	12.03	42.45	23.64	19.45	1.11933	0.00820637	0.237781	up	no
SmG768	SMil_00015790-augustus-gene-0.16	-	17.14	22.65	25.81	16.93	13.59	15.9	-0.510595	0.00823878	0.23841	down	no
SmG769	SMil_00023901-augustus-gene-0.10	-	9.22	11.08	3.95	23.75	20.57	15.57	1.28438	0.00827083	0.239026	up	no
SmG770	SMil_00006367-augustus-gene-0.30	-	18.78	22.6	24.68	30.41	26.51	33.4	0.43017	0.00829303	0.239356	up	no
SmG771	novel1667	-	0.21	11.25	2.66	0.37	0.65	0.2	-3.46871	0.00831461	0.239668	down	no
SmG772	novel8784	-	4.06	1.62	3.08	11.18	4.46	10.64	1.56624	0.00833453	0.239774	up	no
SmG773	novel7582	-	0	0.11	0	0	1.69	8.93	6.30134	0.00833988	0.239774	up	no
SmG774	SMil_00019656-processed-gene-0.9	-	0.8	1.39	0.95	0.26	0.11	0.32	-2.23044	0.00836261	0.240016	down	no
SmG775	novel4212	-	54.19	108.64	231.44	12.7	62.45	18.73	-2.02413	0.00838183	0.240016	down	no
SmG776	novel2663	-	2.56	0	5.92	0	0	0	-7.42405	0.00838564	0.240016	down	no
SmG777	novel7335	-	0	0	0	0	14.24	2.97	7.55053	0.00839148	0.240016	up	no
SmG778	novel8324	-	1.74	1.5	3.68	0.08	0.54	0	-3.51446	0.00841461	0.240368	down	no
SmG779	SMil_00000049-processed-gene-0.51	-	23.98	33.34	55.21	69.66	55.5	91.39	0.923912	0.00844492	0.240924	up	no
SmG780	SMil_00022747-augustus-gene-0.7	-	30.77	39.38	85.2	15.76	14.02	33.18	-1.33299	0.00849227	0.241964	down	no
SmG781	SMil_00001969-augustus-gene-0.33	-	141.49	156.09	82.41	64.01	44.72	92.63	-0.966302	0.00850544	0.242029	down	no
SmG782	SMil_00023063-processed-gene-0.5	-	35.29	70.57	49.27	31.73	14.25	27.57	-1.15781	0.0085288	0.242145	down	no
SmG783	SMil_00009019-augustus-gene-0.34	-	8.45	12.64	14.7	4.06	5.89	7.56	-1.05167	0.00853306	0.242145	down	no
SmG784	novel7791	-	0.56	0.25	0	5.27	4.97	0.71	3.98177	0.00854218	0.242145	up	no
SmG785	SMil_00005117-augustus-gene-0.25	-	17.89	22.26	17.77	11.17	11.26	16.4	-0.602134	0.00858338	0.24251	down	no
SmG786	SMil_00000415-augustus-gene-0.77	-	0	7.27	4.06	0.1	0.1	0.37	-4.31368	0.00859049	0.24251	down	no
SmG787	SMil_00007561-processed-gene-0.4	-	0	4.71	4.84	6.38	63.11	32.38	3.45219	0.00859287	0.24251	up	no
SmG788	SMil_00011149-augustus-gene-0.14	-	196.86	258.72	214	414.45	571.15	285.08	0.898223	0.00861806	0.24251	up	no
SmG789	SMil_00002532-processed-gene-0.10	-	4.23	8.34	10	15.65	22	13.51	1.19809	0.00863388	0.24251	up	no
SmG790	SMil_00003423-augustus-gene-0.39	-	5.89	8.27	5.67	0.18	0.07	2.45	-2.95577	0.00864337	0.24251	down	no
SmG791	SMil_00020309-processed-gene-0.7	-	96.54	82.92	112.08	55.79	47.11	17.17	-1.30223	0.00864679	0.24251	down	no
SmG792	SMil_00027603-augustus-gene-0.5	-	1.37	1.8	1.85	0.77	0.26	0.58	-1.68211	0.00865847	0.24251	down	no
SmG793	SMil_00010062-augustus-gene-0.28	-	3.23	0.64	9.3	32.07	64.64	4.27	2.97786	0.00869016	0.24251	up	no
SmG794	SMil_00025524-augustus-gene-0.9	-	13.22	27.3	16.91	39.88	29.95	29.31	0.903539	0.00869193	0.24251	up	no
SmG795	SMil_00026962-augustus-gene-0.10	-	9.34	66.56	4.81	4.6	3.21	4.51	-2.76105	0.00869451	0.24251	down	no
SmG796	novel8790	-	2.97	4.46	0.09	0.04	0.04	0.45	-3.91157	0.00870008	0.24251	down	no
SmG797	SMil_00025114-augustus-gene-0.6	-	20.69	22.95	23.03	29.62	24.69	28.32	0.293045	0.00870376	0.24251	up	no
SmG798	novel7291	-	11.93	11.78	19.07	1.54	4.94	1.09	-2.46262	0.00871709	0.24251	down	no
SmG799	SMil_00021678-augustus-gene-0.8	-	28.69	31.66	35.83	26.03	22.92	27.39	-0.352439	0.00871876	0.24251	down	no
SmG800	SMil_00025242-augustus-gene-0.7	-	148.66	141.34	141.8	119.79	103.31	121.33	-0.364997	0.0087525	0.243144	down	no
SmG801	SMil_00030176-processed-gene-0.1	-	134.45	112.79	102.48	279.7	170.3	193.35	0.768745	0.00879217	0.243841	up	no
SmG802	SMil_00017239-augustus-gene-0.9	-	43.98	81.06	106.31	138.09	157.68	133.9	0.901954	0.00880429	0.243841	up	no
SmG803	SMil_00020424-augustus-gene-0.6	-	16.67	19.44	21.4	28.31	23.31	26.85	0.427993	0.00881048	0.243841	up	no
SmG804	SMil_00004498-processed-gene-0.14	-	0.48	2.88	2.81	0.6	0.24	0.48	-2.23857	0.00885073	0.244089	down	no
SmG805	SMil_00017081-processed-gene-0.3	-	0	0	0	24.78	0	16.6	7.36157	0.00885147	0.244089	up	no
SmG806	SMil_00000320-augustus-gene-0.53	-	37.64	57.62	55.03	31.36	26.58	42.35	-0.629234	0.0088633	0.244089	down	no
SmG807	SMil_00001801-processed-gene-0.14	-	12.82	5.9	7.25	16.82	43.05	17.51	1.57619	0.00888172	0.244089	up	no
SmG808	SMil_00020749-processed-gene-0.1	-	16.81	17.61	14.08	6.23	10.52	10.11	-0.858334	0.00888535	0.244089	down	no
SmG809	novel897	-	3.59	2.2	0	0	0	0	-7.37838	0.00889286	0.244089	down	no
SmG810	SMil_00007727-augustus-gene-0.26	-	7.3	3.95	4.09	2.49	2.37	2.79	-1.07224	0.00889634	0.244089	down	no
SmG811	SMil_00012253-augustus-gene-0.20	M-type_MADS//http://planttfdb.gao-lab.org/family.php?fam=M-type_MADS;MIKC_MADS//http://planttfdb.gao-lab.org/family.php?fam=MIKC_MADS	74.42	72.73	64.39	84.12	111.66	145.21	0.706009	0.00891368	0.244263	up	no
SmG812	SMil_00012033-processed-gene-0.11	-	9	32.24	18.24	37.9	45.29	63.11	1.29	0.00894061	0.244631	up	no
SmG813	SMil_00018014-augustus-gene-0.18	-	12.29	10.43	12.14	11.08	9.68	8	-0.567192	0.00894927	0.244631	down	no
SmG814	novel126	-	0	0	0	4.36	12.24	0	7.43175	0.0089601	0.244631	up	no
SmG815	SMil_00013746-augustus-gene-0.19	-	49.62	28.21	99.01	16.31	30.57	16.17	-1.4762	0.00897368	0.244701	down	no
SmG816	SMil_00012779-augustus-gene-0.24	-	36.45	59.43	22.92	6.49	21.36	10.41	-1.61391	0.00906254	0.246007	down	no
SmG817	novel9346	-	21.91	0	7.99	0	0	0	-7.42408	0.00906818	0.246007	down	no
SmG818	SMil_00002376-augustus-gene-0.37	-	11.64	5.97	8.38	5.88	2.91	4.52	-1.09021	0.00908064	0.246007	down	no
SmG819	SMil_00005976-processed-gene-0.21	-	23.25	15.09	14.21	9.47	8.89	8.95	-0.989501	0.0090852	0.246007	down	no
SmG820	novel9293	-	74.28	132.17	134.04	209.07	297.23	161.05	0.983471	0.00908708	0.246007	up	no
SmG821	novel10023	-	95.26	216.5	361.81	121.1	37.67	93.74	-1.47927	0.00909581	0.246007	down	no
SmG822	SMil_00028130-augustus-gene-0.7	-	2.23	3.2	2.37	4.31	5.37	4.55	0.865476	0.00910261	0.246007	up	no
SmG823	SMil_00025890-augustus-gene-0.7	-	9.38	20.85	13.43	8.81	3.6	2.12	-1.599	0.00911013	0.246007	down	no
SmG824	SMil_00000878-augustus-gene-0.54	-	0.93	1.17	1.63	2.47	2.06	4.34	1.22039	0.00912179	0.246023	up	no
SmG825	SMil_00016948-augustus-gene-0.20	-	11.66	14.37	11.65	22.85	19.77	15.99	0.662275	0.00916789	0.246966	up	no
SmG826	novel2084	-	25.37	35	45.79	92.27	53.64	58.34	0.897745	0.00920117	0.247188	up	no
SmG827	SMil_00017506-augustus-gene-0.16	-	2.84	3.99	0	0.08	0	0	-6.3039	0.00920616	0.247188	down	no
SmG828	novel8669	-	0	0.1	0	6.28	0	2.52	6.32421	0.0092095	0.247188	up	no
SmG829	SMil_00025154-augustus-gene-0.5	-	1.63	1.89	0.62	6.94	7.2	2.19	1.97647	0.00923137	0.24745	up	no
SmG830	SMil_00017213-augustus-gene-0.14	-	0.3	0.6	0.83	3.7	1.41	1.72	1.96442	0.00924154	0.24745	up	no
SmG831	SMil_00025750-processed-gene-0.0	GRAS//http://planttfdb.gao-lab.org/family.php?fam=GRAS	22.64	28.28	16.46	11.65	4.6	14.24	-1.20135	0.00930251	0.248588	down	no
SmG832	novel8815	-	3.2	0.59	8.1	0.62	0	0.29	-3.8231	0.00930637	0.248588	down	no
SmG833	SMil_00023456-augustus-gene-0.10	-	600.65	244.72	297.5	185.53	88.94	230.54	-1.26664	0.00932783	0.248758	down	no
SmG834	SMil_00016217-augustus-gene-0.21	-	8.61	32.06	27.7	9.79	12.87	16.28	-1.14106	0.00934392	0.248758	down	no
SmG835	novel237	-	28.25	34.93	11.35	0	3.54	0	-4.31181	0.00934634	0.248758	down	no
SmG836	SMil_00028394-augustus-gene-0.3	-	3364.85	3405.32	2479.63	2494.05	1779.58	1639.93	-0.681164	0.0093613	0.248858	down	no
SmG837	novel3443	-	18.13	0	16.77	0	0	0	-10.1454	0.00941551	0.249878	down	no
SmG838	SMil_00021067-augustus-gene-0.12	-	39.62	49.88	54.47	36	33.24	27.18	-0.584317	0.00943047	0.249878	down	no
SmG839	SMil_00013685-augustus-gene-0.15	-	6.67	11.51	8.35	19.44	20.38	12.62	0.985865	0.00944453	0.249878	up	no
SmG840	novel4570	-	69.98	124.48	107.86	144.17	157.42	190.1	0.678368	0.00944463	0.249878	up	no
SmG841	novel3653	-	7.85	6.1	9.7	53.33	14.89	17.22	1.75373	0.00946099	0.250013	up	no
SmG842	SMil_00006800-augustus-gene-0.44	-	26.91	12.09	16.14	7.4	6.36	11.21	-1.0099	0.00950562	0.250818	down	no
SmG843	SMil_00000327-augustus-gene-0.60	-	4.4	4.32	0.98	5.92	22.27	11.82	2.04247	0.00952828	0.250818	up	no
SmG844	novel4330	-	0.35	0.36	1.48	4.07	4.73	5.53	2.82242	0.00953274	0.250818	up	no
SmG845	SMil_00014920-augustus-gene-0.16	-	16.36	11.56	16.03	10.62	7.73	9.79	-0.664871	0.0095366	0.250818	down	no
SmG846	SMil_00005724-augustus-gene-0.38	-	1323.13	1819.65	1677.48	1238.79	922.97	1394.61	-0.463637	0.00956951	0.251025	down	no
SmG847	SMil_00023773-augustus-gene-0.8	-	12.73	22.34	12.82	34.58	26.87	24.49	0.833948	0.00957822	0.251025	up	no
SmG848	SMil_00028600-augustus-gene-0.3	-	109.85	161.61	28.15	45.44	23.36	35.91	-1.55638	0.00957835	0.251025	down	no
SmG849	novel5485	-	22.12	10.86	0	0	0	0	-10.1201	0.00959487	0.251162	down	no
SmG850	SMil_00029329-processed-gene-0.1	-	6.12	6.74	0.76	0.27	1.21	1.02	-2.44277	0.00964882	0.252004	down	no
SmG851	SMil_00014856-augustus-gene-0.24	-	2.25	4.36	2.53	1.62	0.84	0.7	-1.54769	0.00965426	0.252004	down	no
SmG852	SMil_00000999-augustus-gene-0.52	-	0.93	35.91	27.32	0.46	4.38	1.97	-3.15724	0.00966766	0.252004	down	no
SmG853	novel1653	-	22.43	52.59	51.41	74.95	97.18	83.54	1.00963	0.00967239	0.252004	up	no
SmG854	novel913	-	18.98	9.09	16.77	4.62	4.9	6.7	-1.60518	0.00970301	0.252505	down	no
SmG855	SMil_00024317-augustus-gene-0.8	-	0.84	3.25	3.18	0.1	0.75	0.53	-2.34828	0.00972796	0.252859	down	no
SmG856	SMil_00016560-augustus-gene-0.7	-	9.34	11.9	11.3	19.24	13.73	14.51	0.53502	0.00980527	0.254571	up	no
SmG857	SMil_00022429-augustus-gene-0.13	-	14.14	12.79	22.12	8.74	6.84	9.63	-1.00186	0.0098504	0.255351	down	no
SmG858	SMil_00021301-augustus-gene-0.13	-	1.57	2.18	2.46	0.89	0.79	0.68	-1.39333	0.00987272	0.255351	down	no
SmG859	SMil_00004736-augustus-gene-0.27	-	32.65	36.52	30.52	56.37	64.48	43.51	0.687603	0.00989316	0.255351	up	no
SmG860	SMil_00023604-augustus-gene-0.7	-	4.34	9.69	9.22	10.72	15.38	23.96	1.10221	0.00990138	0.255351	up	no
SmG861	SMil_00001366-processed-gene-0.15	-	53.52	58.37	63.32	23.88	14.92	48.44	-1.05504	0.00990397	0.255351	down	no
SmG862	SMil_00026236-augustus-gene-0.2	-	39.76	58.15	59.39	84.58	155.59	75.89	1.03123	0.00990428	0.255351	up	no
SmG863	SMil_00008009-processed-gene-0.6	-	36.01	29.08	33.96	22.47	17.78	27.22	-0.591926	0.00993051	0.255731	down	no
SmG864	SMil_00026680-augustus-gene-0.1	-	20.49	28.41	9.81	10.29	6.46	9.58	-1.1934	0.0100638	0.258862	down	no
SmG865	SMil_00022553-augustus-gene-0.5	-	71.99	32.94	105.78	760.45	63.44	220.84	2.00846	0.0101006	0.259509	up	no
SmG866	SMil_00010203-processed-gene-0.3	-	8.17	8.68	8.87	4.92	3.14	3.21	-1.23943	0.0101407	0.260047	down	no
SmG867	SMil_00019762-augustus-gene-0.13	-	4.87	10.69	2.06	1.82	0.86	1.83	-2.01128	0.0101449	0.260047	down	no
SmG868	SMil_00014973-augustus-gene-0.20	CPP//http://planttfdb.gao-lab.org/family.php?fam=CPP	1.09	2.39	1.9	0.58	0.81	0.59	-1.42317	0.0102047	0.261278	down	no
SmG869	SMil_00012191-processed-gene-0.4	-	33.33	20.65	22.92	15.48	13.49	17.98	-0.730504	0.010271	0.262347	down	no
SmG870	SMil_00016329-augustus-gene-0.18	-	40.48	50.77	37.61	17.67	18.04	35.93	-0.884094	0.0102974	0.262347	down	no
SmG871	SMil_00000264-augustus-gene-0.75	-	10.4	2.58	9.11	1.76	2.94	2.9	-1.56445	0.010298	0.262347	down	no
SmG872	SMil_00010377-augustus-gene-0.18	-	55.64	84.43	90.16	144.57	332.3	95.86	1.36077	0.0103033	0.262347	up	no
SmG873	SMil_00001505-augustus-gene-0.48	-	66.67	93.98	96.84	116.47	112.15	147.6	0.519288	0.0103055	0.262347	up	no
SmG874	SMil_00014414-processed-gene-0.4	-	61.98	140.41	168.93	80.84	49.77	39.99	-1.12015	0.0103641	0.263538	down	no
SmG875	novel10131	-	74.81	96.54	90.48	134.7	109.8	110.45	0.421202	0.0103955	0.264034	up	no
SmG876	SMil_00008081-augustus-gene-0.26	-	6.73	6.27	6.41	2.82	1.9	3.95	-1.02422	0.010416	0.264253	down	no
SmG877	SMil_00007465-augustus-gene-0.14	-	3.13	10.97	3.92	2.09	1.57	2.49	-1.56397	0.010447	0.264736	down	no
SmG878	SMil_00016579-augustus-gene-0.12	-	28.84	24.98	19.64	39.37	42.47	36.63	0.674334	0.0104917	0.265566	up	no
SmG879	novel3735	-	0	0.08	0	2.51	0	3.86	6.18647	0.0105574	0.266927	up	no
SmG880	SMil_00019909-processed-gene-0.1	-	42.23	69.82	27.42	20.87	13.87	30.35	-1.1437	0.0106394	0.268448	down	no
SmG881	SMil_00003782-augustus-gene-0.44	-	39.51	48.47	45.13	61.56	49.94	67.91	0.40032	0.0106418	0.268448	up	no
SmG882	SMil_00000266-processed-gene-0.7	-	13.36	7.55	11.28	4.69	6.44	3.89	-1.10195	0.0106867	0.269275	down	no
SmG883	novel9593	-	0	0	0	10.83	4.83	0	7.2714	0.0107074	0.269492	up	no
SmG884	SMil_00011688-augustus-gene-0.16	-	11.7	16.12	15.26	20.4	22.86	20.27	0.557669	0.0107208	0.269523	up	no
SmG885	SMil_00009584-augustus-gene-0.17	-	9.18	10.94	8.11	1.34	1.56	6.29	-1.71503	0.0108112	0.271254	down	no
SmG886	novel2582	-	7.1	3.1	4.18	1.37	2.21	0.74	-1.74046	0.0108211	0.271254	down	no
SmG887	novel5123	-	0	3.66	2.64	0	0	0	-7.22184	0.0108263	0.271254	down	no
SmG888	SMil_00014866-augustus-gene-0.11	-	1.74	0.96	1.18	0.63	0.2	0.4	-1.71427	0.0108824	0.272045	down	no
SmG889	SMil_00013253-augustus-gene-0.19	-	3.19	16.19	5.85	3.21	0.73	1.53	-2.19627	0.0108927	0.272045	down	no
SmG890	SMil_00019763-augustus-gene-0.14	-	0.26	0	0.4	2.47	0.59	5.03	3.45605	0.0108945	0.272045	up	no
SmG891	SMil_00007766-augustus-gene-0.27	-	9.71	8.7	7.79	15.32	13.57	13.25	0.665353	0.0109433	0.272765	up	no
SmG892	SMil_00001939-augustus-gene-0.65	-	3.58	23.69	0.86	0.87	1.43	1.01	-3.07545	0.0109479	0.272765	down	no
SmG893	novel10255	-	26.23	0	22.55	0	0	0	-9.93895	0.0109683	0.272967	down	no
SmG894	novel3865	-	0	0	0.11	0	3.2	5.19	6.19144	0.0110232	0.273608	up	no
SmG895	SMil_00023128-augustus-gene-0.12	-	4.17	8.97	9.63	12.17	15.27	16.5	0.959123	0.0110275	0.273608	up	no
SmG896	SMil_00024048-augustus-gene-0.8	-	6.85	16.69	15.91	4.91	5.98	3.76	-1.43473	0.011031	0.273608	down	no
SmG897	SMil_00023668-augustus-gene-0.10	-	7.45	8.77	7.2	10.92	12.26	15.59	0.702438	0.0110904	0.274774	up	no
SmG898	SMil_00029174-processed-gene-0.0	-	5.32	5.25	4.15	13.29	9.12	8.22	1.02004	0.0111228	0.275043	up	no
SmG899	SMil_00004151-processed-gene-0.22	-	11.34	13.34	15.03	16.88	18.96	24.44	0.598263	0.011126	0.275043	up	no
SmG900	novel5730	-	4.08	0.75	1.35	0.5	0.26	0.28	-2.60516	0.0111409	0.275105	down	no
SmG901	SMil_00028123-processed-gene-0.0	-	64.37	78.8	49.79	49.04	29.5	39.47	-0.758923	0.0111543	0.275132	down	no
SmG902	SMil_00015880-augustus-gene-0.20	-	23.96	51.11	50.31	65.97	116.16	75.84	1.0596	0.011183	0.275185	up	no
SmG903	novel739	-	11.51	13.51	0	0	0	0.49	-5.77175	0.0111894	0.275185	down	no
SmG904	SMil_00012473-augustus-gene-0.14	-	120.97	161.62	129.06	216.85	165.69	182.17	0.439002	0.0111936	0.275185	up	no
SmG905	SMil_00008692-augustus-gene-0.17	-	60.33	31.43	46.36	67.11	158.3	88.59	1.18907	0.0112098	0.275277	up	no
SmG906	novel6214	-	34.99	2.66	16.42	2.08	0	3.48	-3.4686	0.0112263	0.275379	down	no
SmG907	SMil_00000624-augustus-gene-0.71	-	20.69	20.59	21.03	15.81	12	18.21	-0.466515	0.0112596	0.275864	down	no
SmG908	SMil_00029027-augustus-gene-0.5	-	7.36	2.56	5.53	0.32	2.02	1.18	-2.13848	0.0112709	0.275864	down	no
SmG909	SMil_00018605-augustus-gene-0.10	-	367.69	291.61	315.68	156.13	149.86	283.32	-0.773732	0.0113131	0.276593	down	no
SmG910	SMil_00021426-augustus-gene-0.14	-	22.93	23.68	25.55	35.94	38.06	30.01	0.523213	0.0113374	0.276881	up	no
SmG911	SMil_00007590-augustus-gene-0.15	-	20.83	20.21	21.18	16.28	13.26	17.83	-0.421432	0.0113777	0.277562	down	no
SmG912	SMil_00007947-processed-gene-0.15	-	13.64	35.74	30.93	14.97	12.73	9.63	-1.10098	0.0114298	0.278345	down	no
SmG913	SMil_00003234-augustus-gene-0.36	-	22.55	9.7	27.22	48.72	81.71	29.95	1.44234	0.0114349	0.278345	up	no
SmG914	SMil_00014710-processed-gene-0.13	-	36.15	43.01	46.88	58.95	55.33	53.14	0.401009	0.0114677	0.278737	up	no
SmG915	SMil_00021586-processed-gene-0.4	-	8.94	10.28	11.02	14.21	13.55	15.24	0.488443	0.0114761	0.278737	up	no
SmG916	SMil_00011750-augustus-gene-0.26	-	3.1	0.4	0.18	0.81	1.77	0.67	2.22169	0.0114983	0.278972	up	no
[truncated: 21,308 more rows]

## Sheet: Table S5
Table S5 The Go term and KEGG pathway analysis of DEGs.
[truncated: 143 more rows]

## Sheet: Table S6
Table S6 The primer sequence used for qRT-PCR.
[truncated: 27 more rows]

[truncated: 1 more sheets: Table S7]
